# Supplementary material for: Optimized Ultrasound-Assisted Enzymatic Extraction of Phenolic Compounds from Rosa canina L. Pseudo-Fruits (Rosehip) and Their Biological Activity
Source: Antioxidants (Basel). 2022 Jun 6;11(6):1123. doi: 10.3390/antiox11061123 (PMC9220760; doi:10.3390/antiox11061123)
Supplement: Supplementary file 1 [file antioxidants-11-01123-s001.zip]

Archive with 1 entries (1 files):
- antioxidants-1740934-supplementary.xlsx
