# Supplementary material for: Optimized Ultrasound-Assisted Enzymatic Extraction of Phenolic Compounds from Rosa canina L. Pseudo-Fruits (Rosehip) and Their Biological Activity
Source: Antioxidants (Basel). 2022 Jun 6;11(6):1123. doi: 10.3390/antiox11061123 (PMC9220760; doi:10.3390/antiox11061123)
Supplement: Supplementary file 1 [file antioxidants-11-01123-s001.zip › antioxidants-1740934-supplementary.xlsx]

## Sheet: dataset Rosa Canina
Metabolite name	Class	Total score	Annotation level	Average Mz	Reference m/z	MS1 isotopic spectrum	MS/MS spectrum	ERC1	ERC2	ERC3	ORC1	ORC2	ORC3	QC1	QC2	QC3
Cyanidin	Anthocyanins	100	MS1-isotopic	288.063	288.063	288.06281:2540067 289.06616:231088 290.06952:0		12209289	11830416	12010469	19052824	18683204	17490692	14341756	14622935	14910837
Cyanidin 3-O-(6''-malonyl-3''-glucosyl-glucoside)	Anthocyanins	99.1	MS1-isotopic	696.161	696.154	696.16101:87675 697.16436:0 698.16772:0		205362	111885	146649	36394	108655	185498	353696	133187	171874
pelargonidin 3-O-sophoroside	Anthocyanins	98.3	MS1-isotopic	596.164	596.173	596.16376:76911 597.16711:0 598.17047:0		52265	13484	44860	96066	49333	62380	155483	236440	96904
Peonidin	Anthocyanins	100	MS1-isotopic	302.079	302.078	302.07892:112085 303.08227:377404 304.08563:49018		375070	343642	378175	22634	53315	86641	218986	192534	160494
Cyanidin 3-O-(6''-succinyl-glucoside)	Anthocyanins	90.8	MS1-isotopic	549.488	549.458	549.48792:8569404 550.49127:3177535 551.49463:2678657	52.5783:5795 55.05513:95678 57.0679:12903 57.07072:215257 67.05503:124492 69.07067:164190 71.08253:11367 71.08627:193206 71.09021:10094 73.1437:6119 79.05492:27517 79.74901:7994 81.07056:174693 83.08619:125238 85.06548:12205 85.10185:84791 92.75206:6860 93.07017:35232 95.08606:224010 97.10165:81353 97.43219:8861 99.08054:8877 107.08562:29390 109.10162:106350 111.08015:7899 111.1168:20037 118.7871…	92177480	58693452	73469984	70116928	81348392	18288698	88530208	13854836	93447584
Pelargonidin 3-O-arabinoside	Anthocyanins	99.8	MS1-isotopic	403.361	403.36	403.36139:3988893 404.36474:810293 405.3681:95871		2910560	2670582	2104563	5521246	4842438	15615657	6042708	6070146	6013944
Pelargonidin 3-O-sambubioside	Anthocyanins	91.8	MS1-isotopic	656.471	656.5	656.47076:736467 657.47411:1790406 658.47747:6309874		163202	339002	222463	908285	1120405	3893194	913589	1083108	834698
Petunidin 3-O-(6''-acetyl-galactoside)	Anthocyanins	98.4	MS1-isotopic	521.456	521.448	521.4566:6489422 522.45995:2273245 523.46331:8206287	52.67889:3549 55.05255:5511 55.05513:64489 57.03427:4125 57.07076:144233 58.53411:4073 67.05501:87855 69.07066:98729 71.0498:4472 71.08631:91233 71.09019:6744 76.20853:3885 79.05501:25519 81.06625:7121 81.0706:88101 83.0862:84049 85.0653:6626 85.10184:51532 93.07041:39379 95.08605:118471 97.10159:47076 99.08064:4926 107.08594:16434 109.10155:79082 111.08086:8389 111.117:12061 115.11299:4084 121.1…	23629572	42521124	47591500	57512336	13719853	15109615	20173510	78074304	63392760
Petunidin 3-O-galactoside	Anthocyanins	99.8	MS1-isotopic	479.41	479.411	479.40964:373804 480.41299:539797 481.41635:683992		469628	213026	117475	2128502	1459300	2329965	888230	896092	766658
Petunidin 3-O-rhamnoside	Anthocyanins	99.5	MS1-isotopic	447.414	447.412	447.41446:260010 448.41781:0 449.42117:0		194854	64446	33268	362023	190852	172218	260094	3326.81	3326.81
Apigeninidin	Anthocyanins	99.8	MS1-isotopic	291.039	291.042	291.0386:145616 292.04195:0 293.04531:0		362593	205962	358054	385603	753118	409806	456069	528828	292625
Cyanidin 3-(3'',6''-dimalonylglucoside)	Anthocyanins	81.1	MS1-isotopic	622.084	622.117	622.08411:56711 623.08746:0 624.09082:0		1609.39	1609.39	16094	106588	83737	44353	74180	1609.39	33572
Cyanidin 3-(6''-acetyl-galactoside)	Anthocyanins	73	MS1-isotopic	490.072	490.112	490.07202:3065082 491.07537:893697 492.07873:0		5019034	6891689	6843099	11028.4	11028.4	110284	2832052	2846972	3531763
Cyanidin 3-[6''-(4-glucosyl-p-coumaryl)sophoroside] 5-glucoside	Anthocyanins	98.9	MS1-isotopic	1082.3	1082.31	1082.30347:1280714 1083.30682:0 1084.31018:0		880304	3118847	1504495	13765.6	13765.6	13765.6	546726	266095	137656
Cyanidin 3-galactoside p-coumaric acid ester	Anthocyanins	100	MS1-isotopic	594.139	594.138	594.13904:147050 595.14239:149547 596.14575:0		301228	511869	425522	361834	330764	130256	373060	260232	323397
Cyanidin 3-glucoside	Anthocyanins	99.9	MS1-isotopic	450.118	450.116	450.11789:865014 451.12124:937823 452.1246:958484		1349586	84388	1242191	2049618	1595543	1952212	2795789	2729596	2290596
Cyanidin 3-O-(2"-xylosyl-6"-glucosyl-galactoside)	Anthocyanins	98.1	MS1-isotopic	742.206	742.196	742.20605:944242 743.2094:148962 744.21276:0		3741022	3361079	2956167	1365964	2093157	1597755	5321712	6254182	6285058
Cyanidin 3-O-alpha-L-arabinoside	Anthocyanins	100	MS1-isotopic	418.091	418.091	418.09113:289200 419.09448:0 420.09784:0		299769	374242	420173	45519	85570	197880	829141	592191	751801
Delphinidin	Anthocyanins	99.7	MS1-isotopic	302.04	302.043	302.03958:26565602 303.04293:1235631 304.04629:1573233		4475676	5884310	5381226	109631232	82750680	84622992	15850335	20595160	17912292
Delphinidin 3,5-diglucoside	Anthocyanins	82.1	MS1-isotopic	628.195	628.163	628.19476:1666188 629.19811:930122 630.20147:471329		7265503	8205742	8673991	6819487	6581280	6342557	9224921	9792423	10071198
Delphinidin 3-[6''-(4'''-p-coumaroylrhamnosyl)glucoside] 5-glucoside	Anthocyanins	99.9	MS1-isotopic	920.26	920.258	920.25983:81994 921.26318:0 922.26654:54899		120055	110294	51195	84056	229305	134429	231161	123645	124465
Delphinidin 3-glucoside	Anthocyanins	99.8	MS1-isotopic	464.093	464.096	464.09293:358381 465.09628:0 466.09964:0		59629	84788	65038	5630684	18062384	2951874	940434	563856	695992
Delphinidin 3-lathyroside 5-glucoside	Anthocyanins	82.9	MS1-isotopic	760.175	760.206	760.17505:219392 761.1784:0 762.18176:0		573241	317132	538958	241450	286254	664732	914984	889041	724208
delphinidin 3-O-glucosyl-5-O-caffeoylglucoside	Anthocyanins	100	MS1-isotopic	787.172	787.173	787.17206:751134 788.17541:0 789.17877:537787		1606790	1002259	324196	13577.1	135771	13577.1	13577.1	13577.1	553026
Delphinidin 3-xyloside	Anthocyanins	67.2	MS1-isotopic	436.145	436.1	436.14456:270479 437.14791:48353 438.15127:0		653361	546447	758046	558100	640842	349437	1854858	842165	618763
Luteolinidin	Anthocyanins	99.9	MS1-isotopic	272.065	272.068	272.0654:7103580 273.06875:22879974 274.07211:5782735		9007322	9272857	8496245	28966710	25622864	33593432	11760328	10979071	10819537
Malvidin	Anthocyanins	97.3	MS1-isotopic	332.101	332.089	332.1008:579249 333.10415:107027 334.10751:0		2587592	2948356	2648316	220526	887075	726645	2366071	2203719	4464223
Malvidin 3-(6''-acetyl-galactoside)	Anthocyanins	84.3	MS1-isotopic	534.167	534.138	534.16705:4083800 535.1704:765468 536.17376:1727678		5570886	5047791	4922040	12341630	17451584	12410456	7865909	7862440	7760371
Malvidin 3-(6-malonylglucoside) 5-glucoside	Anthocyanins	98.1	MS1-isotopic	740.19	740.18	740.19019:84517 741.19354:97680 742.1969:0		117954	143030	82201	220057	183848	236189	287168	176506	122324
Malvidin 3,5-diglucoside	Anthocyanins	99.9	MS1-isotopic	691.165	691.164	691.16528:346557 692.16863:156808 693.17199:0		835344	1227534	1274979	1097279	996394	368681	1072999	1186561	991430
Malvidin 3-alpha-L-galactoside	Anthocyanins	97.4	MS1-isotopic	488.179	488.168	488.17917:252392 489.18252:0 490.18588:0		101838	124906	70850	362531	70234	243976	616059	462561	480541
Malvidin 3-arabinoside	Anthocyanins	98.5	MS1-isotopic	462.108	462.117	462.10812:95174 463.11147:375162 464.11483:0		43905	31887	90932	128691	240728	74100	185732	182450	167482
Malvidin 3-caffeoyl-glucoside	Anthocyanins	90.5	MS1-isotopic	648.207	648.185	648.20715:180426 649.2105:59926 650.21386:0		680264	681905	505874	33954	327028	18005	1019231	496535	405958
Malvidin 3-chlorogenic acid glucoside	Anthocyanins	96.4	MS1-isotopic	822.224	822.238	822.22412:48015 823.22747:0 824.23083:0		20134	35191	53109	9946	37326	30710	71999	98776	78615
Malvidin 3-rhamnoside 5-glucoside	Anthocyanins	99.8	MS1-isotopic	638.182	638.185	638.18237:613088 639.18572:0 640.18908:0		7917.92	7917.92	7917.92	79179	507310	1233978	145897	7917.92	109991
Pelargonidin 3-(2gluglucosylrutinoside)	Anthocyanins	73.3	MS1-isotopic	742.271	742.232	742.27087:4066944 743.27422:1659228 744.27758:348724		15192293	7954820	9316785	550276	550276	550276	5502755	5732550	5753045
Pelargonidin 3-glucoside	Anthocyanins	100	MS1-isotopic	434.119	434.121	434.1192:777579 435.12255:0 436.12591:0		1154566	183651	1461802	100527	395784	347168	1541004	1269860	724463
Pelargonidin 3-O-[2-O-(6-(E)-feruloyl-beta-D-glucopyranosyl)-6-O-(E)-caffeoyl-beta-D-glucopyranoside] 5-O-(beta-D-glucopyranoside)	Anthocyanins	99.3	MS1-isotopic	1094.3	1094.29	1094.29663:83639 1095.29998:0 1096.30334:0		58246	54974	32855	48735	204281	64648	101979	90735	157762
Pelargonidin 3-O-[4-Hydroxy-3-methoxy-E-cinnamoyl-(->4)-a-L-rhamnopyranosyl-(1->6)-b-D-glucopyranoside] 5-O-b-D-glucopyranoside	Anthocyanins	97.5	MS1-isotopic	918.268	918.279	918.26758:229993 919.27093:0 920.27429:726478		136732	222774	384992	324583	473586	369901	902339	908147	916647
Pelargonidin 3-O-[b-D-Glucopyranosyl-(1->2)-[4-hydroxy-3-methoxy-(E)-cinnamoyl-(->6)]-b-D-glucopyranoside] 5-O-(6-O-malonyl-b-D-glucopyranoside)	Anthocyanins	83.9	MS1-isotopic	1020.24	1020.27	1020.24451:43183 1021.24786:0 1022.25122:0		2987.5	2987.5	29875	42700	39401	34454	59221	35147	2987.5
Pelargonidin 3-rhamnoside	Anthocyanins	88.9	MS1-isotopic	418.15	418.126	418.15009:785167 419.15344:0 420.1568:0		2422132	2575523	2620242	1598034	3466662	5979012	5436402	5731500	3403422
pelargonidin-3,5-diglucoside	Anthocyanins	99.8	MS1-isotopic	631.145	631.142	631.14539:59870 632.14874:0 633.1521:0		73325	123503	180480	11962	103048	109911	160031	83709	83229
Peonidin 3-(6''-acetyl-galactoside)	Anthocyanins	97.4	MS1-isotopic	504.139	504.127	504.1387:213762 505.14205:0 506.14541:0		389878	157093	157521	9600.51	9600.51	9600.51	96005	232970	286246
Peonidin 3-(6''-p-coumaroyl-glucoside)	Anthocyanins	99.9	MS1-isotopic	608.155	608.154	608.15509:81349 609.15844:0 610.1618:0		71647	74259	64425	179524	115893	123200	151501	93101	99316
Peonidin 3-rutinoside	Anthocyanins	86	MS1-isotopic	608.202	608.175	608.20215:1025337 609.2055:216148 610.20886:70466		2092828	1948764	2101194	3543465	3618420	3402992	2665184	2827117	2721288
Petunidin	Anthocyanins	99.8	MS1-isotopic	316.055	316.059	316.05545:3906634 317.0588:744629 318.06216:314348		121555	397509	299655	12425025	6228960	17815828	942596	4427170	1414038
Petunidin 3-(4'''-p-coumaroyl-rutinoside)	Anthocyanins	96	MS1-isotopic	770.192	770.206	770.19208:384405 771.19543:135000 772.19879:0		919412	1287400	685324	549654	608828	497658	1421138	1423140	1438443
Petunidin 3-(6''-p-coumaroyl-glucoside)	Anthocyanins	100	MS1-isotopic	624.149	624.149	624.14893:93870 625.15228:0 626.15564:0		139525	179560	165571	71938	93337	82982	60221	111588	124317
Petunidin 3-galactoside	Anthocyanins	93	MS1-isotopic	478.093	478.112	478.09259:74454 479.09594:0 480.0993:0		135519	152051	92847	41076	18461	22918	32993	51367	71049
(2S,3S,4R)-3,4,4',7-Tetrahydroxyflavan	Anthocyanins	60.8	MSMS	275.091	275.091	275.0914:4910843 276.09475:1006983 277.09811:47827	50.22871:1953 51.02389:2026 51.22312:1584 53.0032:2293 53.03945:19827 54.39259:1827 55.0187:23175 55.05505:5867 59.04993:5213 62.64425:1905 65.03936:53738 67.0186:23549 67.055:51587 68.99783:41940 69.03432:5809 71.01353:9748 83.04969:16983 91.05455:4226 93.03401:53737 95.04962:20054 97.02866:7888 99.00786:3489 103.0546:10730 106.7347:2058 111.03729:3385 111.0444:32003 119.04904:2258 121.02863:119…	17935584	17504072	18353892	27096274	26852224	26277116	21547736	21607650	22061948
								2.18916e+08	1.99842e+08	2.19778e+08	3.7313e+08	3.24332e+08	2.77394e+08
							ng/mL	981.649	894.119	985.603	1689.33	1465.4	1250
							ug/g DM Cyanidin Eq.	19.633	17.8824	19.7121	33.7865	29.308	25.0001
							mg/g	0.019633	0.0178824	0.0197121	0.0337865	0.029308	0.0250001
								0.0190758			0.0293648
Xanthohumol	Chalcones	99.9	MS1-isotopic	355.394	355.396	355.39392:657923 356.39727:0 357.40063:0		2380758	36327	458352	35029	27631	2763.12	331649	575349	490332
2',6'-Dihydroxy-4'-methoxydihydrochalcone	Chalcones	60.6	MSMS	273.092	273.112	273.09253:3549201 274.09588:388349 275.09924:0	53.03944:5748 54.03485:2497 55.01868:6632 55.0551:3571 56.0504:19357 57.03446:7464 58.02964:3394 59.0376:2247 60.05649:6218 65.03944:6675 68.05035:2438 69.03428:17436 69.0707:17598 70.06587:69683 71.04978:3455 79.05521:3844 80.05022:6904 81.03404:2908 84.04504:131144 85.02892:14169 86.09695:19195 86.65066:2656 87.03217:5383 91.05476:397711 95.04955:5796 96.04481:3028 97.02901:3619 97.0765:2401 98…	22147756	24580104	13659018	19253388	31685248	19818752	27331576	27513304	27558602
3'-Geranyl-2',4,4',6'-tetrahydroxychalcone	Chalcones	44.5	MSMS	407.228	407.186	407.22906:15348074 408.23241:3211959 409.23577:4119209	52.87474:10054 55.81339:8722 69.03445:15140 69.0707:104575 71.30777:12959 81.13261:9750 86.02126:10437 86.09702:990513 87.03227:11330 96.04489:83297 97.02885:34455 98.09695:33173 99.04442:24296 120.08105:880306 122.06004:12309 128.10704:31479 143.16759:10596 147.07652:25982 164.1069:115787 168.10172:25647 170.11888:15152 189.02675:10764 191.11827:37627 194.11806:21675 196.13326:13734 208.49712:13…	247909616	174469264	206645168	148617312	143418368	85259336	176912752	172612784	171058656
Phloretin	Dihydrochalcones	53.8	MSMS	275.103	275.091	275.10278:3214682 276.10613:1241007 277.10949:38654	50.91336:1639 51.84647:1609 52.75328:1505 61.31409:1741 67.05501:2937 70.06569:2978 72.35707:1755 74.0243:11833 84.08131:2800 84.36555:1681 91.05463:2605 91.14766:2270 103.0547:2029 107.68827:1979 115.05407:9011 116.04951:2875 117.05743:2380 118.06532:28189 120.08073:1749 120.36577:1741 128.06203:22445 129.07001:75254 130.06519:17776 139.05428:3871 141.06979:3159 142.06508:9133 144.08069:3119 146…	13187883	14421081	13604191	19913004	19636156	18217308	16140649	16069369	15822580
3-Hydroxyphloretin 2'-O-glucoside	Dihydrochalcones	98.5	MS1-isotopic	453.397	453.409	453.3974:2587216 454.40075:600742 455.40411:87933		3326562	1078020	2378483	9289913	4164818	16077700	5932248	6290056	6072958
Phlorizin	Dihydrochalcones	72.7	MSMS	435.129	435.13	435.12872:6497703 436.13207:1594677 437.13543:371701	51.5246:4166 52.92442:3893 64.48763:3442 65.8081:3945 72.08153:16649 83.13992:4412 83.37567:3867 85.02908:8895 86.09703:14374 104.10513:3781 107.04975:13127 119.04919:45403 120.08103:21880 121.02868:6566 121.08463:9813 121.28561:4471 123.04434:26471 147.04404:402382 151.03949:5595 153.01822:706184 167.73083:4460 171.02902:22345 179.03413:10622 189.05498:10494 205.67815:4912 218.13847:4512 231.064…	9904212	6645141	7691824	50900812	50553972	49320832	26973388	27206626	27869990
Phloretin-2'-O-(2''-O-xylosylglucoside)	Dihydrochalcones	100	MS1-isotopic	569.185	569.187	569.1853:240132 570.18865:0 571.19201:84439		534610	594950	609779	913627	914133	944303	653878	627564	706532
2',7-Dihydroxy-4',5'-dimethoxyisoflavone	Isoflavonoids	56	MSMS	313.092	313.072	313.09164:2690742 314.09499:4557472 315.09835:548294	50.3107:15217 53.01251:15734 53.03947:31433 65.0394:55545 70.03366:16228 79.05489:40156 81.0343:22066 86.35882:19516 88.54837:21110 91.05478:548245 93.07044:171630 94.04209:37677 95.0499:83802 100.74456:18082 103.0477:33722 103.05469:670199 117.07009:22481 118.06489:19886 119.04937:197148 120.08099:3172498 122.03635:95750 128.06227:144166 129.06998:239000 131.0497:34902 133.06436:27997 133.79372:…	11396622	4396815	5535871	27711524	24312368	41676880	17141516	21231726	20015880
3'-O-Methylviolanone	Isoflavonoids	58.8	MSMS	331.118	331.118	331.11758:6705182 332.12093:1554871 333.12429:262504	53.03968:2649 54.105:2507 55.0187:3672 56.82697:2707 57.34476:2666 62.80987:3226 63.85014:2884 69.96266:2841 73.18472:2987 74.22702:3003 79.05501:4836 81.07063:6037 91.05494:17036 92.36527:3257 94.04158:4574 95.04964:7718 103.05453:5112 105.07036:7849 107.04982:5855 109.0651:7659 112.15524:3134 115.05461:5528 117.03282:3345 119.04977:5117 121.06483:14131 122.03632:9248 130.04175:4243 133.06404:31…	29199934	30075740	33062496	29990048	31640794	34541596	30302636	31821194	31180452
6''-O-Acetylgenistin	Isoflavonoids	99.9	MS1-isotopic	475.122	475.123	475.12152:4045406 476.12487:1132864 477.12823:197874		25144946	25117704	24430272	1447518	19009610	12516059	23559264	23724050	23871022
2-Dehydro-O-desmethylangolensin	Isoflavonoids	85.2	MS1-isotopic	257.211	257.253	257.21118:261717 258.21453:0 259.21789:22051		974329	929448	821088	1326136	1308579	1000256	894344	1048321	957270
3',4',7-Trihydroxyisoflavan	Isoflavonoids	91.3	MS1-isotopic	259.238	259.269	259.23801:533594 260.24136:79761 261.24472:34603		773244	566100	709095	1096594	826621	2167687	1010096	958766	959410
3',4',7-Trihydroxyisoflavanone	Isoflavonoids	100	MS1-isotopic	273.254	273.253	273.25354:293292 274.25689:69148 275.26025:134237		421569	205955	319750	693101	447351	1144256	539826	543520	475195
4',7-Dihydroxy-3'-methoxyisoflavan	Isoflavonoids	99.9	MS1-isotopic	273.298	273.296	273.29822:228604 274.30157:714665 275.30493:132592		1153.24	1153.24	1153.24	808935	11532	48328	184814	169676	193088
6''-O-Acetyldaidzin	Isoflavonoids	99.9	MS1-isotopic	459.415	459.415	459.41544:640086 460.41879:150196 461.42215:0		522018	47214	296226	657758	918990	2453072	809375	1003901	912033
6''-O-Malonyldaidzin	Isoflavonoids	99.9	MS1-isotopic	503.424	503.424	503.42416:1378520 504.42751:477683 505.43087:132844		629179	178103	322192	2056499	1672459	5104090	1695166	1686931	1594906
Daidzin 4'-O-glucuronide	Isoflavonoids	91.5	MS1-isotopic	593.472	593.502	593.47174:298293 594.47509:0 595.47845:0		45119	2102.85	21028	933126	1147782	429525	545034	492864	318647
Equol	Isoflavonoids	96.8	MS1-isotopic	243.288	243.27	243.28787:127897 244.29122:0 245.29458:0		254497	211231	219516	904105	728245	626024	577325	658212	518160
Formononetin	Isoflavonoids	99.9	MS1-isotopic	269.267	269.264	269.26688:619507 270.27023:50405 271.27359:71885		2025618	2172415	2024049	2880486	2598023	2599438	2188742	2132926	2026997
Glycitein 4'-O-glucuronide	Isoflavonoids	99.1	MS1-isotopic	461.383	461.388	461.38315:795362 462.3865:459365 463.38986:281812		124898	33141	47229	221362	347065	5227970	1235273	966789	520963
Irilone	Isoflavonoids	98.7	MS1-isotopic	299.258	299.247	299.258:1010152 300.26135:605884 301.26471:95787		5273148	2160512	4133956	7450561	5430750	8083708	4271809	3890614	3213332
6''-Malonyldaidzin	Isoflavonoids	99.9	MS1-isotopic	503.116	503.118	503.1163:672875 504.11965:154680 505.12301:136785		1508311	708275	1053560	1678192	1715701	2503020	1360158	1419058	1455779
6''-Malonylgenistin	Isoflavonoids	99.9	MS1-isotopic	519.111	519.113	519.11133:131600 520.11468:0 521.11804:142898		239510	92834	253170	313703	298244	391039	320167	199850	274260
3',7-Dihydroxy-2',4'-dimethoxyisoflavan	Isoflavonoids	100	MS1-isotopic	303.123	303.123	303.12271:397293 304.12606:37204 305.12942:335469		1603177	1569188	1830297	1932639	1794941	1671068	1777842	2026121	1887064
6-Prenylnaringenin	Flavanones	79.4	MSMS	339.105	339.124	339.10529:21447640 340.10864:5303744 341.112:1345318	51.15824:10779 51.23502:10603 70.06572:12417 72.08151:23926 202.04247:13343 247.45183:12422 316.04779:14488 339.1048:269552	138758560	147609552	144614656	1081821	2011882	3609592	108384008	111748000	106050408
Hesperidin	Flavanones	51.4	MSMS	609.231	609.183	609.23035:2072676 610.2337:714737 611.23706:152350	63.79069:1260 85.06748:1302 123.36493:1493 148.31941:1702 159.27762:1711 243.38029:1482 271.14099:1756 325.06522:1706 349.10577:1836 363.11862:4385 367.11557:2238 379.11459:4101 381.12784:2031 382.13885:15202 383.14606:5279 394.13757:16100 397.12604:15866 411.14017:4299 412.14874:79120 413.1575:4813 425.15759:2486 448.22766:1839 579.21814:2388 609.22955:214884	10177642	10181822	10462961	8104712	9128381	9084287	9508847	9023068	9026635
Eriodictyol	Flavanones	100	MS1-isotopic	289.071	289.071	289.07074:1928676 290.07409:296096 291.07745:913480		4135512	1311497	1522347	24148786	21549690	11198229	15801644	7748419	17315172
Isosakuranetin	Flavanones	100	MS1-isotopic	287.091	287.091	287.09134:222764 288.09469:0 289.09805:107175		618806	465428	665691	472752	718648	607625	587199	534225	529954
8-Prenylnaringenin	Flavanones	98.5	MS1-isotopic	341.36	341.37	341.36011:71838 342.36346:130258 343.36682:0		39417	59518	69396	39470	31020	39201	57060	86006	143188
Pinocembrin	Flavanones	99.7	MS1-isotopic	257.259	257.253	257.25873:1421668 258.26208:327682 259.26544:0		2589662	1985173	2082312	3698939	2736349	5746950	2742864	2997404	2789273
Sakuranetin	Flavanones	97.3	MS1-isotopic	287.296	287.279	287.29614:88675 288.29949:0 289.30285:37847		107640	37038	46662	3703.75	38738	246713	114300	67617	126366
3',4',5,7-Tetrahydroxyflavanone	Flavanones	91.5	MSMS	289.071	289.071	289.07065:17340828 290.074:2902250 291.07736:531314	52.87219:2898 53.0393:6997 54.6039:2738 55.01856:4709 56.70808:2578 63.31866:2625 64.85747:3385 65.03934:6820 67.01855:38594 68.99783:37222 69.03422:38689 70.70473:3019 79.01833:5163 79.05486:16978 81.03397:4681 83.01346:11670 85.02923:3553 87.4832:3152 88.04813:3932 89.03905:117923 91.05461:4580 93.03392:7328 95.04943:6964 97.02882:17226 107.04942:25561 111.00769:10750 111.04421:19504 117.03366:…	92569000	139926464	139255344	19995554	20662340	8314544	75083608	75046688	74770440
Chalconaringenin	Flavanones	87.7	MSMS	273.076	273.076	273.07574:4991787 274.07909:820908 275.08245:729101	53.03947:3364 55.01875:4490 57.63661:1624 63.56114:1659 64.89427:2038 65.03947:5673 66.3362:1568 67.0186:24988 68.99791:17729 69.03423:22510 69.75167:1971 83.01336:4782 85.32989:1790 91.05475:75467 95.0497:15501 97.02896:13713 107.04933:7946 111.00793:2733 119.04939:81216 123.04419:7651 125.02309:3161 147.04402:50837 152.06192:2316 153.01823:225835 166.43954:1853 273.0759:39547	25088440	39201928	38103632	7774024	7797806	2786317	22317622	22267842	22468626
Eriodictyol 7-(6-coumaroylglucoside)	Flavanones	100	MS1-isotopic	597.159	597.16	597.15887:158838 598.16222:60075 599.16558:0		182288	129936	166912	494217	511507	524723	367413	332391	322718
Eriodictyol 7-(6-galloylglucoside)	Flavanones	97.1	MS1-isotopic	601.132	601.12	601.13196:786291 602.13531:165744 603.13867:80869		2174150	5186128	4811062	822735	1930913	632455	4725578	4908348	4565455
Eriodictyol 7-glucoside	Flavanones	100	MS1-isotopic	449.109	449.109	449.10858:242378 450.11193:125775 451.11529:5887590		316225	400393	241290	471217	278338	311988	1107922	954517	1215249
Isoeriocitrin	Flavanones	100	MS1-isotopic	597.182	597.181	597.18152:1869559 598.18487:557369 599.18823:107426		7987958	8156466	7799372	9870398	10695590	9394516	9370958	10505280	9553429
Isosakuranetin 7-[arabinosyl-(1->6)-glucoside]	Flavanones	100	MS1-isotopic	581.186	581.187	581.18597:794754 582.18932:239304 583.19268:111207		1636790	1815434	1678620	2535498	2531869	2503745	1934284	1933856	1878935
Isosakuranetin 7-glucoside	Flavanones	100	MS1-isotopic	449.144	449.144	449.14413:934230 450.14748:240308 451.15084:252531		797195	85777	461935	2949965	3208020	3939094	1876776	1707641	2047956
Naringenin 5-glucoside	Flavanones	100	MS1-isotopic	435.129	435.129	435.12866:4366588 436.13201:881803 437.13537:257718		10420126	10305634	10583377	16761631	16861554	15909180	12520863	13328429	13001718
trans-3,3',4',5,5',7-Hexahydroxyflavanone	Flavanones	100	MS1-isotopic	319.045	319.046	319.04541:200635 320.04876:0 321.05212:0		101783	237977	441015	859079	756846	851433	687615	541657	450440
Luteolin	Flavones	77.2	MSMS	287.055	287.055	287.05481:7118745 288.05816:1309893 289.06152:160770	50.25051:1605 53.03944:10314 55.01867:3428 56.97442:2083 64.32249:1940 65.03935:8410 66.09607:1968 67.01858:9748 67.39355:2157 68.99785:52722 69.03417:6619 69.04556:7440 79.05486:13035 81.03411:7341 81.04516:3278 82.05296:3765 91.05473:6241 94.04185:1992 95.04951:6492 97.02876:3279 103.05422:3114 105.03386:12540 105.04468:3032 107.04951:19697 109.02867:8922 111.00787:7801 111.04412:8705 115.05421…	46575568	26487944	36611552	26980942	16346557	27774856	33835188	33340778	33673088
Apigenin 7-O-(6''-malonyl-apiosyl-glucoside)	Flavones	99.9	MS1-isotopic	649.139	649.141	649.13892:287959 650.14227:0 651.14563:0		821641	905821	594349	14557.7	14557.7	14557.7	184645	145577	197728
Apigenin 7-O-diglucuronide	Flavones	94.7	MS1-isotopic	621.126	621.11	621.12616:302857 622.12951:0 623.13287:0		48834	110287	453715	4883.42	4883.42	4883.42	126738	149496	100547
Apigenin 7-O-glucuronide	Flavones	99.7	MS1-isotopic	445.074	445.078	445.07388:544769 446.07723:159286 447.08059:0		2982343	2461316	2566846	159416	282792	272165	3335746	3859624	3453290
Gardenin B	Flavones	100	MS1-isotopic	359.113	359.112	359.11267:811462 360.11602:207737 361.11938:1728056		2008215	2575822	3908638	3830993	4266228	2418366	1532222	4586308	4496396
Luteolin 7-O-diglucuronide	Flavones	78.4	MS1-isotopic	637.14	637.105	637.13953:47884 638.14288:0 639.14624:0		38711	36337	3633.67	52252	84761	90113	38301	38128	44006
Pebrellin	Flavones	100	MS1-isotopic	373.092	373.093	373.09155:350314 374.0949:74817 375.09826:836789		1096026	1106219	961810	1501349	1523712	647834	1885942	1267079	1476890
5,6-Dihydroxy-7,8,3',4'-tetramethoxyflavone	Flavones	99.1	MS1-isotopic	375.347	375.341	375.34671:830707 376.35006:217840 377.35342:0		326553	75537	42505	953519	839260	5612192	2056644	2093439	1935088
6-Hydroxyluteolin	Flavones	97	MS1-isotopic	303.253	303.236	303.25253:793953 304.25588:189835 305.25924:0		2158407	2116608	2200304	3410830	3378288	4376482	2763547	2797836	3022845
Apigenin 6-C-glucoside	Flavones	94	MS1-isotopic	433.352	433.377	433.35272:3102008 434.35607:901316 435.35943:171237	53.03926:3032 55.05507:127930 61.99426:2030 73.06548:356026 80.3688:1876 91.0758:2221 95.48365:2223 96.75797:1985 104.15054:2101 142.8139:2141 145.12224:5623 167.23921:2245 206.79092:3174 229.41119:2292 246.17667:2453 433.33636:2335	12688918	8970245	9541953	23724756	15187882	45843872	18251228	18268436	17894014
Chrysoeriol 7-O-(6''-malonyl-glucoside)	Flavones	87.4	MS1-isotopic	549.412	549.45	549.41174:789568 550.41509:343725 551.41845:68212		27768	8017	801.689	3960020	619277	2958165	729225	710708	724224
Chrysoeriol 7-O-glucoside	Flavones	98.1	MS1-isotopic	463.392	463.404	463.39157:392123 464.39492:500473 465.39828:0		19195.4	361938	683047	679327	412364	215471	464152	191954	19195.4
Cirsimaritin	Flavones	98.7	MS1-isotopic	315.3	315.289	315.30066:3594937 316.30401:9921400 317.30737:1793766	50.65225:1866 55.0551:3004 57.07072:50366 62.57238:2158 66.76338:2433 67.05497:4412 69.07056:7774 70.06579:8966 71.0862:20819 78.65895:2060 82.25425:2189 83.08583:3154 85.10165:7419 88.07615:25307 94.42989:2171 94.92003:2570 95.08591:3741 103.15189:2413 114.67417:2492 117.47934:2453 135.24753:2716 254.24765:191739 267.9129:2516 271.20755:2553 286.19916:2709 298.2739:20145 315.30112:26202	5625344	2779964	4381777	12033283	10033264	35748488	13745282	14504789	13655861
Geraldone	Flavones	93.4	MS1-isotopic	285.29	285.263	285.29001:3988502 286.29336:832265 287.29672:84982	53.42542:1684 55.05512:8425 55.50233:1994 57.07074:88509 58.06599:26083 58.8691:1989 65.40734:2188 67.05514:12273 69.07063:2267 69.7798:2062 71.08629:37148 81.07068:10731 83.08609:6591 85.10189:17798 86.09692:15801 95.08593:24540 97.10159:2767 109.10162:13157 110.15605:2224 128.54254:2344 183.17413:5242 240.23232:88978 244.45689:2461 258.20374:2770 285.28949:27476	10258878	7490689	8200371	19251568	16504933	30685800	15454213	15680087	15503346
Luteolin 7-O-glucuronide	Flavones	96.7	MS1-isotopic	463.342	463.36	463.34195:150104 464.3453:46995 465.34866:0		293452	302403	279060	616229	644656	604724	456025	447635	437256
Luteolin 7-O-malonyl-glucoside	Flavones	94.7	MS1-isotopic	535.401	535.423	535.40063:982292 536.40398:113025 537.40734:181722		912274	500097	712234	1208460	861427	4004932	1407233	2179138	1103613
Luteolin 7-O-rutinoside	Flavones	95.5	MS1-isotopic	595.497	595.518	595.49719:9330869 596.50054:2187087 597.5039:275002		14322903	9608816	12879647	31709830	22051978	60366672	28985998	26789184	27144036
Nepetin	Flavones	99.5	MS1-isotopic	317.269	317.262	317.2688:190825 318.27215:50588 319.27551:60743		292111	267904	382601	872543	801384	774792	571301	579562	581354
Nobiletin	Flavones	99.7	MS1-isotopic	403.398	403.395	403.39786:782554 404.40121:102906 405.40457:0		122262	57192	67225	3233265	1753614	1612514	1252403	1313543	1295195
Sinensetin	Flavones	99.8	MS1-isotopic	373.37	373.369	373.36993:529866 374.37328:0 375.37664:0		946200	296576	277321	1029091	1238592	2047442	1136265	1292296	1196735
Tetramethylscutellarein	Flavones	98.8	MS1-isotopic	343.332	343.343	343.33206:22550294 344.33541:5015466 345.33877:488104	55.05507:5057 57.07077:43941 67.05498:2757 69.07065:3158 70.066:7956 71.08633:19068 81.07052:4462 83.08604:1330 85.10185:8811 86.06055:1905 88.07122:1701 88.0763:26682 95.08598:5110 105.10278:1666 109.10149:2787 189.67863:1472 240.23164:3658 246.46243:1293 250.51898:1176 282.2793:221686 326.30563:28904 343.24866:1392 343.33206:30659	47261196	24277880	33042616	100769760	77687224	271481056	101497440	100319520	100471272
3,3',4',5,6,8-Hexamethoxyflavone	Flavones	70.8	MSMS	401.157	401.124	401.15729:9051835 402.16064:2307766 403.164:950062	51.18145:5081 53.18328:4901 54.51722:4717 58.0852:6169 61.74965:5883 70.06584:15859 72.08158:14510 86.09695:14942 121.50361:6111 121.55418:7135 130.96989:5574 134.63838:6388 145.5726:7005 150.78062:6312 204.07628:16872 390.95486:6791 401.15732:314136	47682416	51504412	48103108	32763706	32964952	33828288	39342812	39316944	39033336
3'-Hydroxydihydrodaidzein	Flavones	65.3	MSMS	273.076	273.076	273.07568:4869972 274.07903:788696 275.08239:202998	51.02385:11538 53.03798:1657 53.03949:17603 55.01875:2405 58.93066:2050 59.65421:2252 61.86932:2471 65.03935:3518 67.055:19917 68.99783:17294 77.03934:23950 79.055:3427 80.59814:2597 81.03416:5984 82.41881:2137 84.67726:2234 91.05461:9653 95.04951:36605 105.03396:34237 105.0452:9441 107.04946:7282 111.008:7527 115.05452:6169 123.04424:337194 129.07005:2940 135.04422:6389 138.64677:2859 139.03882:…	39296128	20711110	40673884	79559200	41336440	46032800	57573124	55534860	55888436
5-Hydroxy-3,3',7,8-tetramethoxy-4',5'-methylenedioxyflavone	Flavones	56.2	MSMS	403.102	403.102	403.10254:30196034 404.10589:6727583 405.10925:1044200	55.01873:6303 56.55657:1830 58.32925:1927 60.53233:1945 62.6333:1875 65.08654:1981 67.05501:2400 68.85426:1895 68.99799:4346 70.06611:3201 72.0815:3872 77.89239:2059 81.03434:2890 85.02897:4191 86.09687:2713 91.05477:6029 93.034:2689 95.04974:6467 97.02888:2835 99.04429:5086 107.04953:8163 111.04455:4925 113.02367:38181 114.75865:1987 119.04938:10518 123.04425:150265 127.0388:6318 135.04396:16359…	196423968	241437872	238959392	161041216	146543776	70754312	182353760	181649584	179494192
7-Hydroxy-3,3',4',5,6,8-hexamethoxyflavone	Flavones	59.2	MSMS	419.134	419.134	419.13373:615462 420.13708:141559 421.14044:261449	51.01445:3790 51.14911:3665 56.05033:12320 58.06599:11295 63.9058:4544 72.08156:5166 72.45756:4637 74.06074:125182 84.04472:15327 85.0401:9290 86.06052:5681 86.09702:476077 96.04442:4830 118.06537:13395 125.1075:39862 129.06587:10739 130.06549:34994 132.08073:34639 142.12276:84301 144.08066:47809 146.06013:166573 152.10696:48629 159.09166:86146 170.06033:14035 179.1969:5103 187.08736:7221 187.144…	2698310	3037522	2709805	3323006	3473812	3762115	2722638	3542359	2832896
Luteolin 7-galactoside	Flavones	47.5	MSMS	449.072	449.108	449.07172:9228342 450.07507:2280574 451.07843:502199	52.37876:4249 57.03444:16824 59.07695:3327 61.92311:3263 68.65415:3748 69.03446:17804 70.82551:3668 73.02912:39792 83.45439:4036 85.02892:6380 86.09676:3833 93.89991:4003 94.22832:3643 97.02891:13188 114.8745:4423 115.03905:8134 118.17481:4282 118.90888:4280 151.07532:3908 154.2081:4725 155.48282:4587 157.84406:3704 161.05978:6545 167.07153:4426 177.09117:39961 183.30371:3867 193.08635:17844 201.…	20521842	8676484	13764485	54888040	55401076	61681076	37209696	36443292	36346616
Apigenin 6-C-arabinoside 8-C-glucoside	Flavones	100	MS1-isotopic	563.14	563.141	563.14014:1666444 564.14349:429481 565.14685:98121		7161302	8774041	8407213	5344809	5177334	3364991	6280967	6480482	6215022
Apigenin 7-[rhamnosyl-(1->2)-galacturonide]	Flavones	100	MS1-isotopic	593.15	593.15	593.15027:99739 594.15362:0 595.15698:0		153428	114349	295598	213102	406929	298178	255172	337883	310280
Isoorientin 2''-[p-coumaroyl-(->6)-glucoside]	Flavones	100	MS1-isotopic	757.197	757.197	757.19653:185056 758.19988:0 759.20324:0		679836	729283	811387	161764	732489	312237	563479	891345	534273
Isoorientin 7-O-(6'''-O-(E)-feruloyl)glucoside	Flavones	99.4	MS1-isotopic	447.099	447.093	447.09866:1333757 448.10201:375913 449.10537:3562160		312538	496786	78925	3894569	3239957	1032043	945875	823866	750537
Isovitexin	Flavones	100	MS1-isotopic	433.113	433.113	433.11276:865183 434.11611:235911 435.11947:529249		2453068	2191344	2346516	2227349	2450932	3732926	2512196	2430450	2321469
Isovitexin 2''-(6'''-(E)-p-coumaroylglucoside) 4'-glucoside	Flavones	100	MS1-isotopic	901.24	901.241	901.24048:313958 902.24383:181791 903.24719:0		1471961	1099552	827943	195286	1830420	1047971	2061782	2358757	1680432
Isovitexin 2''-glucoside	Flavones	99.2	MS1-isotopic	593.158	593.151	593.15765:289696 594.161:138058 595.16436:0		884125	461085	1019290	531837	1221921	413773	1123072	1004469	1238215
Isovitexin 7-(6'''-(E)-p-coumaroylglucoside)	Flavones	100	MS1-isotopic	741.202	741.203	741.20245:2455502 742.2058:625608 743.20916:329237		8086518	7378923	8140552	12072310	8794762	7209098	11989765	11999091	11960253
Isovitexin 7-(6'''-sinapoylglucoside)	Flavones	99.8	MS1-isotopic	801.227	801.224	801.22668:1409651 802.23003:0 803.23339:0		4642735	1722181	3299833	172218	172218	172218	3477613	3778227	2195680
Luteolin 7-(2''-apiosylglucoside)	Flavones	96.4	MS1-isotopic	581.137	581.15	581.13654:115364 582.13989:0 583.14325:0		6026.63	6026.63	131782	64885	134491	60266	265902	158214	217548
Luteolin 7-glucoside 3'-glucuronide	Flavones	100	MS1-isotopic	625.14	625.14	625.13971:85441 626.14306:0 627.14642:0		31647	19102	51052	144249	184785	183978	126988	109776	86852
Luteolin 7-malonylglucoside	Flavones	100	MS1-isotopic	535.108	535.108	535.10803:935303 536.11138:315113 537.11474:0		295568	1492.52	14925	220157	225640	3438657	617374	481058	486527
Luteolin 7-O-(2-apiofuranosyl-4-glucopyranosyl-6-malonyl)glucopyranoside	Flavones	98.6	MS1-isotopic	827.18	827.189	827.18024:7241230 828.18359:1823296 829.18695:0		28890600	23688750	24098834	1.87949e+06	1.87949e+06	1.87949e+06	18794928	20002276	20917496
7,4'-Dimethoxyflavone	Flavones	100	MS1-isotopic	283.096	283.096	283.09607:382261 284.09942:0 285.10278:249614		1188948	912297	641216	1904802	1199114	1869914	1843593	1155404	1534323
								1.18894e+09	1.12115e+09	1.1953e+09	1.02771e+09	9.27967e+08	1.12616e+09
							ng/mL	1425.74	1344.31	1433.39	1232.07	1112.26	1350.33
							ug/g DM Luteolin Eq.	28.5148	26.8863	28.6677	24.6415	22.2453	27.0065
							mg/g	0.0285148	0.0268863	0.0286677	0.0246415	0.0222453	0.0270065
								0.0280229			0.0246311
(-)-Epigallocatechin 3-O-gallate	Flavanols	99.7	MS1-isotopic	459.373	459.372	459.37311:188532 460.37646:0 461.37982:0		96291	40551	127202	577091	509783	488817	903544	430431	940057
(+)-Catechin 3-O-gallate	Flavanols	99.5	MS1-isotopic	443.367	443.372	443.36658:321710 444.36993:0 445.37329:35117288		128601	73419	20610	744351	511487	1264483	515388	503117	396327
(+)-Gallocatechin	Flavanols	99.8	MS1-isotopic	307.263	307.267	307.263:73889 308.26635:0 309.26971:0		124699	95777	78406	184735	184693	101558	195890	71412	167747
3'-O-Methylepicatechin	Flavanols	99.5	MS1-isotopic	305.289	305.295	305.28854:132446 306.29189:30511 307.29525:1448876		423784	397896	450629	502763	444115	330406	425984	467104	367137
4'-O-Methyl-(-)-epicatechin 3'-O-glucuronide	Flavanols	98.9	MS1-isotopic	481.425	481.419	481.42496:3446252 482.42831:1287243 483.43167:271951		9919768	24491486	9016045	11222488	9386300	11978633	1649720	1786870	2017713
4'-O-Methyl-(-)-epigallocatechin 3'-O-glucuronide	Flavanols	99.3	MS1-isotopic	497.424	497.418	497.42435:2036311 498.4277:342663 499.43106:0		1681296	1413459	1014671	5340511	3890605	12064347	5158854	5272484	4647675
4'-O-Methylepigallocatechin	Flavanols	99.6	MS1-isotopic	321.29	321.294	321.29044:489067 322.29379:0 323.29715:0		608078	244425	705738	804267	533197	1477914	1137700	1075418	905680
Epicatechin 3'-O-glucuronide	Flavanols	98	MS1-isotopic	467.378	467.392	467.37778:320411 468.38113:86744 469.38449:67602		415880	292183	437499	1364889	835491	1097346	861913	1029290	1254773
(-)-Epiafzelechin	Flavanols	61.8	MSMS	275.091	275.091	275.09134:46316108 276.09469:8475719 277.09805:797732	51.02378:3373 51.13363:2808 53.03949:49010 55.01885:6678 57.57817:2487 60.00602:3138 67.01868:12775 67.05497:4461 68.99797:5669 72.57879:2836 77.03938:8111 79.05492:64854 81.03408:7423 85.02911:10593 95.04964:63328 95.5853:2719 105.04531:23400 107.04955:1549823 123.04427:19148 127.03921:10998 149.10522:2796 151.03888:15148 152.18045:2738 169.04988:34405 189.74794:3051 209.23309:3082 224.29073:317…	159535040	157039008	163541904	227439824	229929584	218520016	186349728	186576048	189535936
(-)-Epiafzelechin 3-gallate	Flavanols	61.3	MSMS	427.103	427.102	427.10281:475023 428.10616:101011 429.10952:0	53.78668:1602 55.01868:2719 55.63267:1487 57.03436:1479 61.02919:2729 65.00938:1460 65.03918:2277 65.38067:1662 67.05503:2555 69.03419:11612 70.0658:3494 79.05489:2568 81.03397:2383 81.21983:1810 82.96084:1589 85.02896:19587 91.05515:2260 93.07031:4979 95.0495:4903 95.0862:4045 97.02872:6079 99.04425:2152 105.07006:6826 107.08574:1655 107.92465:1872 109.0285:3886 109.06507:4944 109.96093:1759 111…	3019354	1003013	1023362	2599394	3759870	1630750	3976214	5804464	3407987
ent-Epicatechin	Flavanols	86.3	MSMS	291.086	291.086	291.08633:24311334 292.08968:6268065 293.09304:874751	52.31764:9119 52.77261:8564 53.03939:19323 55.01874:40000 55.0551:9656 55.94835:8458 65.03932:43925 67.05496:28848 68.99789:35142 77.03922:16741 81.03429:9353 83.04956:22661 85.02857:12033 91.05479:57277 93.03377:29674 95.0495:34439 102.78813:9993 105.03395:9504 105.07031:10636 107.20618:9683 111.04426:75978 114.28363:9512 115.05435:30611 119.04935:97538 119.72208:9900 121.48282:11105 123.04419:4…	145386352	142594496	142313328	279486880	277186176	281175488	199754320	195844272	198548944
Epiafzelechin-(4b->8)-epicatechin 3,3'-digallate	Flavanols	50.9	MSMS	867.213	867.177	867.21332:2114493 868.21667:1011141 869.22003:297637	92.1847:1696 94.37139:1752 123.04431:23373 127.03909:64311 128.70723:2197 130.46831:1857 133.30913:1762 135.04416:22263 139.03908:53659 145.51471:1954 151.03897:19235 163.03896:37683 165.05457:5433 167.03386:2735 169.04898:3229 197.33553:1906 239.04268:1894 245.04469:22324 247.06004:50041 259.06049:22646 261.07608:11249 263.05356:2921 271.06009:29591 274.04877:2357 275.05533:33822 283.05905:4115 …	13301647	10182689	13303074	1473725	32792408	14207852	20339376	13994857	30626580
Epigallocatechin 3-p-coumarate	Flavanols	71.1	MSMS	453.139	453.118	453.13916:49085732 454.14251:11457088 455.14587:2136250	55.01868:51348 57.00692:17151 57.03431:19754 58.78081:18203 60.59149:16859 61.02914:52740 61.47829:17781 68.99773:21571 69.03427:120822 73.02908:30535 81.03415:58197 85.02435:33064 85.02902:429757 87.04456:20339 93.09999:21660 95.04956:31587 97.02864:138392 99.04456:27833 100.15001:19588 109.02845:41672 111.00782:43406 117.23131:20199 119.049:73351 123.04427:1261187 124.00402:19391 127.03937:1052…	293507072	281649696	285502112	320472288	551542912	554385600	388143552	385629472	388907552
Procyanidin B1	Flavanols	81.6	MSMS	579.15	579.15	579.15002:4998707 580.15337:1866155 581.15673:394559	51.84351:6274 52.68154:7027 75.83387:7427 89.1045:5694 90.77324:5999 123.04421:191052 124.67896:6742 127.03918:221996 127.04846:12537 135.04408:52334 139.03908:81062 146.94165:6909 147.04417:20860 151.03915:19540 161.06093:8242 163.03903:125813 165.05493:21288 167.0343:10501 171.37776:7179 187.03955:10371 191.03403:19785 201.05411:8269 203.03371:10071 205.04926:11766 229.0491:7021 232.06599:7577 …	17868582	17754374	19677074	26097170	25413366	28464234	21606780	22676492	21624202
Procyanidin B3 7-glucoside	Flavanols	53.1	MSMS	741.203	741.203	741.20227:27425760 742.20562:10202132 743.20898:2984933	51.97644:4837 52.46293:4784 64.6795:4386 69.03412:9787 69.60668:5054 79.23823:5565 81.03413:7472 85.02901:81910 91.03967:6660 97.02885:29310 99.04436:7123 109.02879:8713 123.04417:247542 126.12627:5259 127.03898:496563 135.04407:127865 139.03897:421984 145.04938:42210 147.04337:12905 151.03891:116134 155.03444:7215 163.03882:209919 165.05475:30990 165.76157:5784 167.0334:12126 169.04955:8201 172.…	185702464	181486416	180236928	56500956	161290768	340455584	244432144	242739328	240496192
Epicatechin 3-p-hydroxybenzoate	Flavanols	100	MS1-isotopic	409.092	409.093	409.09219:226400 410.09554:0 411.0989:0		565519	321059	365347	206482	517348	219508	824451	707123	743908
Epicatechin-(2alpha->7,4alpha->8)-epicatechin 3-galactoside	Flavanols	99.7	MS1-isotopic	705.187	705.183	705.18652:2011368 706.18987:0 707.19323:1106954		37846	46798	3784.55	2960922	6760926	3454680	211021	252333	307040
Epicatechin-(2beta->7,4beta->6)-catechin	Flavanols	100	MS1-isotopic	577.133	577.134	577.13324:181025 578.13659:34808 579.13995:0		38654	31288	46022	196681	162489	622556	216201	223413	252526
Epicatechin-(4beta->6)-catechin 3-gallate	Flavanols	100	MS1-isotopic	731.16	731.161	731.16028:527223 732.16363:201902 733.16699:46141		1822329	1496431	1736541	2136525	2176676	2677444	1934290	2090427	1908192
Epicatechin-(4beta->6)-epicatechin-(2beta->7,4beta->8)-epicatechin	Flavanols	98.5	MS1-isotopic	863.174	863.183	863.17432:67524 864.17767:35747 865.18103:0		129539	152813	90321	14849	8717	46445	61000	11689	41153
Epicatechin-(4beta->8)-epigallocatechin 3'-gallate	Flavanols	74.1	MS1-isotopic	747.194	747.156	747.19434:810846 748.19769:0 749.20105:0		543084	1032996	2160243	68140	6813.98	131726	1914023	1560850	928472
Epigallocatechin 3-(3-methylgallate)	Flavanols	99.8	MS1-isotopic	471.09	471.093	471.08978:533344 472.09313:0 473.09649:0		1798253	1415453	1478876	1342339	1300750	1852663	1656646	1585131	1674717
Epigallocatechin 3,5-digallate	Flavanols	99.9	MS1-isotopic	611.106	611.103	611.10577:1767215 612.10912:0 613.11248:0		1209166	3794102	5091872	13865493	349764	1841204	1456626	875109	243662
Epigallocatechin 3-cinnamate	Flavanols	100	MS1-isotopic	437.123	437.123	437.12308:543512 438.12643:96585 439.12979:43810		2013357	2029407	2092267	2667811	2766273	2597356	2270862	2277889	2351034
								839876655	829079235	8.30514e+08	958270574	1.31226e+09	1481086610
							ng/mL	5435.92	5366.04	5375.32	6202.14	8493.08	9585.69
							ug/g DM Catechin Eq.	108.718	107.321	107.506	124.043	169.862	191.714
							mg/g	0.108718	0.107321	0.107506	0.124043	0.169862	0.191714
								0.107849			0.161873
Dihydroquercetin	Dihydroflavonols	99.8	MS1-isotopic	305.252	305.252	305.25195:373229 306.2553:43033 307.25866:35089		1803487	1729940	960672	2308767	2276840	5139190	1588772	2844148	2752942
Dihydroquercetin 3-O-rhamnoside	Dihydroflavonols	98.9	MS1-isotopic	451.382	451.393	451.38239:464380 452.38574:33920 453.3891:45958		302117	136338	131692	1210282	925769	1690223	721142	678229	692364
3-Methoxynobiletin	Flavonols	67.1	MSMS	431.168	431.135	431.16742:6343526 432.17077:1509370 433.17413:467257	59.08478:3022 69.88163:2747 75.42706:2801 82.56077:3041 90.37322:3163 93.07016:6881 94.3263:3050 105.06987:4128 107.0856:4865 109.06551:3250 137.05928:3532 147.1163:9220 165.1264:7053 189.05168:12933 219.06322:31625 234.08611:103831 431.16699:257654	32411238	33750424	34267852	30744458	32609816	31379476	29537142	29566102	30243736
3-Methoxysinensetin	Flavonols	49.5	MSMS	401.159	401.124	401.15967:2834363 402.16302:679689 403.16638:174593	51.03234:3270 55.46407:3563 57.62046:3380 79.05475:5084 82.58504:3595 91.2803:3665 107.04972:22557 124.05163:5172 131.08481:4419 136.07503:4041 145.47607:4002 146.82143:3736 156.05692:9272 159.08014:10192 167.07045:33174 172.05193:4009 184.05136:5045 187.07623:4828 199.6906:3589 202.06258:6745 217.08597:17048 219.08044:9567 231.08003:5143 233.05693:4521 247.07352:7769 248.08333:10087 254.05759:73…	12770076	13021916	13723375	14372860	15060212	14322224	13331636	13625457	13145973
Isorhamnetin	Flavonols	86.4	MSMS	317.066	317.066	317.06573:2218583 318.06908:378939 319.07244:56765	62.76838:1045 63.09712:822 65.0394:4299 68.9978:2695 88.94466:1088 91.0547:1542 92.02618:14859 93.034:10515 94.04176:1870 105.06991:2179 107.04944:1172 121.02859:7047 126.03139:5182 137.02327:1836 139.03896:2503 145.06499:1455 147.04442:1330 153.01823:61946 155.0489:1561 156.86488:1028 161.06018:1450 170.02086:1297 173.06032:1571 174.68631:1059 183.04311:1160 190.14958:1039 200.0479:2059 201.0541…	8826681	8494652	9420667	13729107	10297901	4812235	10509880	10699056	10654890
Morin	Flavonols	84	MSMS	303.05	303.05	303.04996:35330688 304.05331:6068668 305.05667:717274	51.02394:2477 53.00307:2180 53.03944:4763 53.0798:2610 55.01873:9894 58.12778:2022 59.05193:2175 65.03939:14581 67.01871:11897 67.05504:11782 68.99789:66366 69.03424:7699 71.01335:3351 80.94636:2733 81.03407:19527 82.64926:2588 91.05462:5845 93.03391:9789 95.04977:17199 97.02862:3122 103.05482:6284 105.03394:10249 105.07051:3510 107.04965:4099 109.02888:23261 110.03629:2835 111.00813:19471 111.07…	130070480	142649872	154357008	212938096	150348640	75581752	166996384	164049680	164847328
Kaempferol 3-O-(6''-acetyl-galactoside) 7-O-rhamnoside	Flavonols	91	MS1-isotopic	637.155	637.176	637.15454:81305 638.15789:0 639.16125:0		154600	60464	130759	64581	106658	115476	148088	119759	55199
Kaempferol 3-O-xylosyl-rutinoside	Flavonols	71.1	MS1-isotopic	739.25	739.209	739.25043:553733 740.25378:0 741.25714:0		1549692	1232547	1564603	162146	269540	223954	786102	625503	920062
Quercetin 3-O-acetyl-rhamnoside	Flavonols	99.8	MS1-isotopic	489.101	489.104	489.10117:92626 490.10452:0 491.10788:0		18058	28569	1805.77	86978	121198	187708	111984	75100	86192
Quercetin 3-O-glucosyl-xyloside	Flavonols	100	MS1-isotopic	595.13	595.13	595.12994:137690 596.13329:0 597.13665:0		220924	232891	294202	555551	390790	547850	464207	432615	490522
Quercetin 3-O-rhamnosyl-galactoside	Flavonols	100	MS1-isotopic	611.161	611.161	611.16077:3350073 612.16412:1074797 613.16748:263291		2138317	456359	889502	1149988	1024870	12342176	2745906	2773347	2820996
Quercetin 3-O-sophoroside	Flavonols	100	MS1-isotopic	307.093	307.094	307.09256:485903 308.09591:87138 309.09927:228724		2211209	2194597	1742386	3221582	2036617	2031908	1174635	977710	2676130
Quercetin 3-O-xylosyl-rutinoside	Flavonols	99	MS1-isotopic	743.196	743.203	743.1958:73094 744.19915:0 745.20251:0		120712	97565	86566	157017	59682	93105	67451	110423	128727
Kaempferide	Flavonols	99.5	MS1-isotopic	300.261	300.255	300.26141:452989 301.26476:36563 302.26812:132791		1355425	1205629	1063693	2567437	2539034	2517971	1565799	1593170	1498367
Kaempferol 7-O-glucoside	Flavonols	99.8	MS1-isotopic	448.364	448.369	448.36429:321236 449.36764:33976 450.371:17226		349566	264350	351700	769474	469524	1210976	509288	607057	555340
Quercetin 3-O-(6''-acetyl-galactoside) 7-O-rhamnoside	Flavonols	99.7	MS1-isotopic	653.556	653.554	653.55627:2102350 654.55962:7013028 655.56298:2690679		12268996	8296215	11732362	5274506	8027062	12766608	12179266	14574425	15459167
Quercetin 3'-O-glucuronide	Flavonols	99	MS1-isotopic	479.369	479.36	479.36887:454501 480.37222:312092 481.37558:649406		304844	133613	146530	1881922	650733	2911382	701548	786440	655942
Quercetin 3-O-glucuronide	Flavonols	95.1	MS1-isotopic	479.337	479.36	479.33707:398348 480.34042:114752 481.34378:65386		384768	420118	456536	1317980	1301478	1595285	882691	882211	813773
(+)-taxifolin	Flavonols	85.4	MSMS	305.066	305.066	305.06573:9787398 306.06908:1967478 307.07244:274346	53.03938:4393 53.56532:3384 54.90596:2570 55.01878:10754 64.69495:2990 65.03937:24407 67.01858:11443 67.05504:9721 68.9979:23698 69.03423:16501 73.7222:2910 77.03907:5104 81.03419:4417 89.0391:8508 91.05475:4966 93.03378:5572 95.04974:23525 97.02895:6276 105.03375:14229 105.07085:3779 107.04927:3398 111.04438:21186 115.05414:4701 117.03375:5100 121.02869:78102 123.04427:206567 126.3659:3203 128.0…	37461312	37374696	36706156	54630084	53314752	51904512	44128212	44660880	45042212
Quercetin 4'-glucuronide	Flavonols	78.8	MSMS	479.082	479.082	479.08212:17464130 480.08547:4561714 481.08883:1077898	55.30937:3212 57.03434:23169 62.63959:3270 66.59059:3155 69.0343:10569 70.0658:8976 71.01349:27844 71.66854:3034 73.02534:5820 73.02909:71400 75.04476:7686 78.05437:3526 78.33374:3515 83.01311:6865 85.029:205772 86.09709:43754 95.01318:20659 95.05014:5005 96.421:3667 97.02875:13553 99.00775:16404 99.85689:3560 101.02382:14567 103.03928:13836 103.61652:3980 111.00797:8491 113.01637:6944 113.02362:…	54261740	38289068	45962424	88570736	92070048	111914048	69616608	71177864	69868672
Quercitrin	Flavonols	75.8	MSMS	449.108	449.108	449.10794:18492606 450.11129:4196307 451.11465:889444	53.08554:6719 53.15488:5894 55.05487:6201 57.03437:66897 61.02925:9539 64.52534:6077 66.97496:6584 68.50666:5907 70.06564:8308 71.04989:491808 73.02917:17600 75.04476:19841 80.88443:6121 83.04939:10183 85.02902:435500 87.04453:7608 88.55586:6774 111.04445:9207 119.37015:8273 120.08105:7801 129.05478:40583 137.02315:23192 149.02281:8443 149.10164:6918 153.01755:19345 165.01797:25181 183.02892:8164…	68581448	53028020	58420280	74209752	72930808	143082896	74514704	72064968	74348432
Taxifolin 3-rhamnoside	Flavonols	64.8	MSMS	451.124	451.123	451.12375:9348658 452.1271:2128005 453.13046:553762	53.03944:13596 57.03432:18278 60.04551:6546 61.02927:20291 63.82298:5921 66.62859:5765 69.03423:56783 80.06358:6044 81.0341:35757 85.02907:155046 93.0347:7258 97.02907:58560 109.02863:18543 111.00764:21652 111.04429:31382 123.04429:331542 127.03912:104287 135.04433:123618 139.03908:200932 139.04839:5730 147.04407:26615 149.02298:13785 149.05949:11427 151.03903:76782 155.03339:8557 159.04396:9071 …	111595160	106930240	109747272	3878636	12052691	177555888	141464096	69393272	137251712
Gallocatechin-(4alpha->8)-catechin-(4alpha->8)-catechin	Flavonols	93.4	MS1-isotopic	881.212	881.193	881.21191:57831 882.21526:0 883.21862:0		15118	59867	11936	108074	86845	122175	51450	65212	68315
Gallocatechin-(4alpha->8)-gallocatechin-(4alpha->8)-gallocatechin	Flavonols	98	MS1-isotopic	915.188	915.198	915.18774:137028 916.19109:0 917.19445:0		69636	92178	146581	65372	60856	196823	151287	6085.64	6085.64
Isorhamnetin 3-galactoside	Flavonols	100	MS1-isotopic	479.119	479.118	479.11862:1495320 480.12197:263371 481.12533:112680		154835	1970.69	19707	1949799	1973356	5801679	1215497	1366242	1376598
Isorhamnetin 7-rhamnoside	Flavonols	100	MS1-isotopic	463.124	463.123	463.12366:447715 464.12701:94944 465.13037:60330		942394	773831	853790	1181475	1218826	1718096	1092455	938596	1049017
Kaempferol 3-(2'',3''-diacetyl-4''-p-coumaroylrhamnoside)	Flavonols	97.8	MS1-isotopic	661.167	661.156	661.16681:358574 662.17016:0 663.17352:0		256270	199452	195649	426498	185234	18523.4	249087	18523.4	283737
Kaempferol 3-(2'''-sinapoylsophoroside) 7-cellobioside	Flavonols	79	MS1-isotopic	1141.29	1141.32	1141.28992:49117 1142.29327:0 1143.29663:0		82035	55247	121502	35093	15106	17468	131712	103877	22644
Kaempferol 3-[6''-(3-hydroxy-3-methylglutaryl)glucoside]-7-glucoside	Flavonols	91	MS1-isotopic	753.167	753.188	753.16675:1877358 754.1701:749199 755.17346:207119		7049242	7076800	7549460	5590542	2615260	3255899	8273739	8690528	9602026
Kaempferol 3-arabinoside	Flavonols	99.3	MS1-isotopic	417.077	417.083	417.07678:160836 418.08013:0 419.08349:0		31084	29533	39002	308140	428623	215491	192575	36215	281256
Kaempferol 3-feruloylapioside	Flavonols	100	MS1-isotopic	595.145	595.145	595.14465:4960737 596.148:1661374 597.15136:356784		1935184	54770	468103	1153597	1355122	19522178	3722184	3605771	3609367
Kaempferol 3-feruloyl-triglucoside	Flavonols	75.6	MS1-isotopic	965.294	965.257	965.29413:735376 966.29748:0 967.30084:0		1391835	2588139	2491586	30234.8	30234.8	30234.8	455900	515017	302348
Kaempferol 3-glucuronide	Flavonols	100	MS1-isotopic	463.087	463.087	463.08707:1771618 464.09042:434709 465.09378:89495		2952275	1918677	2393016	5769772	6136366	6478160	4198846	4228608	4030112
Kaempferol 3-O-alpha-L-(2,3-di-trans-p-coumaroyl-rhamnopyranoside)	Flavonols	95.7	MS1-isotopic	723.157	723.172	723.15704:193657 724.16039:40117 725.16375:43925		437538	508582	289617	328911	501270	478218	672390	1075994	397570
Kaempferol 3-O-sophoroside 7-O-glucuronide	Flavonols	98.4	MS1-isotopic	785.169	785.178	785.16931:79577 786.17266:0 787.17602:0		45167	36373	103760	42647	99253	27186	83381	78973	148437
Kaempferol 3-rhamnosyl-(1->3)(4'''-acetylrhamnosyl)(1->6)-glucoside	Flavonols	90.3	MS1-isotopic	781.197	781.22	781.19714:132728 782.20049:0 783.20385:0		328419	367099	301465	48112	321125	318837	500691	465060	424751
Kaempferol 3-triglucoside 7-rhamnoside	Flavonols	88.3	MS1-isotopic	917.282	917.257	917.28168:305883 918.28503:113637 919.28839:73749		31067	10316	10777	1098012	269350	1295179	364585	471064	521842
Myricetin 3,3'-digalactoside	Flavonols	94.4	MS1-isotopic	641.153	641.136	641.15289:75426 642.15624:0 643.1596:0		20865	45371	42953	138725	37964	170855	75624	104150	29990
Myricetin 3-[galloyl-(->2)-4-acetyl-a-L-rhamnoside]	Flavonols	74.3	MS1-isotopic	657.071	657.11	657.07111:48974 658.07446:0 659.07782:0		91540	51316	53108	36951	13542	59341	82429	51154	86174
Myricetin 7-(6''-galloylglucoside)	Flavonols	99.9	MS1-isotopic	631.092	631.094	631.09247:90342 632.09582:0 633.09918:0		61070	15116	47196	134380	88369	172115	149924	138542	64649
Quercetin 3-(6-[4-glucosyl-p-coumaryl]glucosyl)(1->2)-rhamnoside	Flavonols	100	MS1-isotopic	919.249	919.25	919.24908:164008 920.25243:128512 921.25579:0		357727	317709	305401	126450	46154	378953	462778	323820	252393
Quercetin 3-(6''''-ferulylsophorotrioside)	Flavonols	98.9	MS1-isotopic	965.248	965.256	965.24829:89857 966.25164:0 967.255:0		36644	44904	36018	92437	186769	89987	145398	148444	113313
Quercetin 3-(6''-malonyl-glucoside)	Flavonols	100	MS1-isotopic	551.103	551.103	551.10339:891525 552.10674:208486 553.1101:0		574547	43564	235514	563384	537261	3366664	718102	849094	712163
Quercetin 3-[glucosyl-(1->?)-glucuronide]	Flavonols	93.6	MS1-isotopic	639.138	639.12	639.13843:273202 640.14178:0 641.14514:246063		146572	79998	594908	6887.84	6887.84	6887.84	68878	72231	6887.84
Quercetin 3-coumaroyl-triglucoside	Flavonols	72.2	MS1-isotopic	953.296	953.256	953.29602:741248 954.29937:0 955.30273:0		1366194	2260608	1296303	6995.94	6995.94	69959	210410	823175	910363
Quercetin 3-O-caffeyl-glucoside	Flavonols	99.8	MS1-isotopic	625.123	625.12	625.12329:2668592 626.12664:869692 627.13:0		7248570	11515223	11351436	142203	214325	312601	1689782	3323573	3450218
Quercetin 3-O-diglucoside	Flavonols	100	MS1-isotopic	625.141	625.141	625.14087:96063 626.14422:0 627.14758:0		44999	50308	44394	75804	3493.73	64924	145149	34937	36186
Quercetin 3-O-sophoroside 7-O-glucuronide	Flavonols	99	MS1-isotopic	803.181	803.188	803.18066:104046 804.18401:60378 805.18737:0		145933	274403	306262	12891	19968	20407	96838	102206	46904
Quercetin 7-(6''-acetylglucoside)	Flavonols	100	MS1-isotopic	615.098	615.099	615.09772:128858 616.10107:0 617.10443:0		258800	185640	227413	433121	379111	257724	296098	356827	365397
Taxifolin 3-glucoside	Flavonols	100	MS1-isotopic	465.103	465.104	465.10339:4537897 466.10674:1335132 467.1101:274323		21423754	19803372	19891454	11471976	14377502	21155628	26784708	28016838	26450712
Taxifolin 3-xyloside	Flavonols	100	MS1-isotopic	435.093	435.093	435.09293:77542 436.09628:0 437.09964:192289		66482	30467	31413	420554	153667	283084	231614	139556	99555
								526726646	4.98519e+08	5.31618e+08	5.45601e+08	4.90253e+08	7.19832e+08
							ng/mL	927.883	878.935	936.37	960.634	864.593	1262.97
							ug/g DM Quercetin Eq.	18.5577	17.5787	18.7274	19.2127	17.2919	25.2594
							mg/g	0.0185577	0.0175787	0.0187274	0.0192127	0.0172919	0.0252594
								0.0182879			0.020588
Sesaminol	Lignans	65.8	MSMS	371.113	371.112	371.11276:5627846 372.11611:1299626 373.11947:868377	52.8489:1552 55.0187:11497 55.89916:1656 63.68472:1654 64.74313:1804 65.03938:3017 71.08649:1899 76.0555:2482 79.05486:9111 91.05468:6808 94.04166:2886 96.82413:1935 107.04958:9324 109.06567:2503 111.04395:3059 115.05444:4352 116.06258:2324 117.07034:2654 118.18574:2063 122.0362:8089 122.36306:1975 124.05191:2254 128.06203:3994 129.06987:11638 131.04939:2497 131.08563:6225 133.02791:2438 137.0597…	29550932	29249722	30375012	31446066	31920162	34081780	29517718	30008970	28763914
Conidendrin	Lignans	98.1	MS1-isotopic	357.356	357.369	357.35562:15122597 358.35897:1952324 359.36233:201326		2611321	1197010	2037651	66906116	26490272	22104450	24053694	24435804	24715278
Deoxyschisandrin	Lignans	99.9	MS1-isotopic	417.505	417.507	417.5051:194555 418.50845:0 419.51181:0		498460	969371	484206	598.705	598.705	5987	238007	258982	86658
Lariciresinol	Lignans	94.5	MS1-isotopic	361.377	361.401	361.37717:107657 362.38052:0 363.38388:0		9203.37	9203.37	9203.37	325062	92034	133024	105399	137767	113641
Matairesinol	Lignans	98	MS1-isotopic	359.371	359.385	359.37125:10777828 360.3746:1297978 361.37796:144430		3826400	2527104	3575578	44309676	27616030	22292098	20194194	19620658	19619702
Schisandrin	Lignans	99.9	MS1-isotopic	433.505	433.507	433.50458:29958 434.50793:0 435.51129:0		39274	27545	32046	2754.51	2754.51	2754.51	37694	41504	2754.51
Schisantherin A	Lignans	99.6	MS1-isotopic	537.576	537.57	537.57593:76783 538.57928:0 539.58264:0		122511	119290	62103	4861.79	4861.79	4861.79	68379	80994	48618
Sesamin	Lignans	99.5	MS1-isotopic	355.359	355.353	355.35919:175474 356.36254:0 357.3659:0	53.00315:2322 55.05505:9865 56.52419:2840 57.07072:68821 63.78386:2024 66.03271:2495 67.05505:15732 67.38107:2433 69.07055:9606 70.7115:2230 71.04983:32826 71.08627:38072 79.05436:2784 79.38094:2599 81.07054:15447 85.10165:11154 95.08589:25010 97.10155:2802 102.33022:2755 109.10141:7305 118.94234:2621 119.62322:2567 147.23499:2820 148.65388:2488 159.40288:2380 271.46274:3012 290.74567:3083 311.33…	315061	74031	103114	678487	620072	1909656	628479	682424	789476
Sesamolin	Lignans	98.8	MS1-isotopic	371.363	371.353	371.36328:16672276 372.36663:4728842 373.36999:518806		26778244	10435926	13903451	28702064	31915332	72460144	34364528	33963468	34089044
Todolactol A	Lignans	66.3	MS1-isotopic	377.16	377.159	377.1593:6312012 378.16265:1420318 379.16601:322084	53.00298:2839 53.03953:6269 54.32352:2900 55.01874:16859 55.10924:3328 58.52573:2545 65.03932:4558 67.05496:3877 71.01341:8790 77.6474:2676 79.05492:39477 80.18878:3171 80.82922:2923 91.05477:27047 93.03368:4315 93.07035:5581 95.04976:15407 97.53025:3142 103.05465:62555 105.04508:3180 105.0702:24051 107.04947:186294 107.08608:3193 108.02056:5065 111.04429:7727 115.05445:22945 117.03376:3232 117.0…	28570790	29620588	30570462	24455166	25948982	26906786	27552476	27056902	26959478
Trachelogenin	Lignans	63.4	MS1-isotopic	389.159	389.159	389.15967:9281662 390.16302:2217157 391.16638:1486868	55.01866:11341 58.62725:2815 60.67218:3491 65.03933:26661 67.05499:6891 67.3079:2890 71.06087:3354 79.05507:5431 82.04211:4126 85.02894:6594 86.09694:7167 91.05491:19418 93.03397:11179 95.04958:13759 99.05563:22795 103.05448:6314 104.1705:3867 107.04935:11680 110.0366:30133 111.04457:22547 115.05457:9237 117.07008:7604 119.04906:7195 121.02866:11054 121.06489:6175 123.04385:9646 125.05969:23636 1…	46986192	48463744	46967260	61537804	62451828	60027160	51720776	51797224	52212356
(+)-lariciresinol	Lignans	65.5	MSMS	361.165	361.165	361.16428:6061055 362.16763:1375467 363.17099:139934	61.5505:4355 70.06583:8992 79.05477:10211 83.72908:5119 91.05455:59080 94.04169:5510 95.04898:4718 95.53242:5353 95.84296:4383 103.05428:19099 105.07013:11614 106.98698:5458 107.04948:33487 109.06539:6117 110.36188:5468 115.05401:8059 117.06984:7893 119.04893:29386 121.06474:11494 122.03625:17987 128.06221:5544 129.07013:24217 131.04884:10167 132.97231:5613 135.08083:12023 137.05963:137610 146.03…	34861592	35982704	36470552	51331636	51256048	44219412	42738464	42187672	43118052
(+)-Pinoresinolin	Lignans	55.4	MSMS	375.165	375.144	375.16501:4014242 376.16836:837147 377.17172:193799	50.32969:1863 50.90197:2002 55.01862:3028 55.05505:5516 67.05497:7100 69.0343:2349 69.07084:4339 71.04974:6005 79.05493:13602 79.61098:2296 81.07056:21386 81.19527:2397 83.04968:7452 85.06516:2705 89.80172:2160 91.05457:11880 93.07048:31848 95.04949:6421 95.08587:9810 97.06532:5657 99.04451:8834 105.07032:19042 107.04962:4372 107.08611:18972 109.06541:14328 109.10176:3113 111.08072:4119 117.0698:…	15559756	15628932	15675182	22582982	22257428	20860698	17132322	17638022	17776594
4,4'-Dihydroxy-3,3'-dimethoxy-9,9'-epoxylignan	Lignans	60.6	MSMS	345.17	345.17	345.16974:9798832 346.17309:2429047 347.17645:887794	52.19797:4430 53.03939:4493 54.08582:4167 55.01876:3819 56.90384:4345 67.05506:5233 67.54206:4072 79.05501:11621 88.69039:4092 89.26037:5444 91.05453:25517 93.07063:5936 94.04192:12136 103.05476:54931 105.07065:6119 107.05001:4985 108.05753:5468 111.04445:7733 115.05457:15081 117.07032:29468 119.04922:13260 121.06487:18976 122.03664:30204 123.08042:18044 128.06206:7288 131.0493:65881 137.05974:25…	41126368	39680824	40713484	50895244	54214952	51682552	44408488	44385236	42818272
(-)-Arctigenin	Lignans	100	MS1-isotopic	373.165	373.165	373.16461:1094463 374.16796:271875 375.17132:217474		6060505	5877725	6060369	4884356	3613218	6655238	6133770	5850030	5993956
(-)-Matairesinol	Lignans	99.5	MS1-isotopic	369.233	369.228	369.23312:1995349 370.23647:661728 371.23983:1372695		5915862	10917173	10885487	218402	977605	384005	7988529	7385546	7851932
(+)-7-epi-Syringaresinol 4'-glucoside	Lignans	97.6	MS1-isotopic	579.219	579.208	579.21942:293704 580.22277:101850 581.22613:0		346759	324775	200341	916787	1691926	734796	631940	426188	1067928
(+)-Pinoresinol 4-O-[beta-D-Glucopyranosyl-(1->2)-[beta-D-glucopyranosyl-(1->6)]-beta-D-glucopyranoside]	Lignans	86.3	MS1-isotopic	843.32	843.293	843.31995:403886 844.3233:102754 845.32666:0		2984.44	29844	2984.44	1503183	1242553	1375264	177346	325105	313941
(+)-Syringaresinol	Lignans	100	MS1-isotopic	419.17	419.17	419.17001:1033842 420.17336:222736 421.17672:120840		2213219	2286456	3570888	2255552	6469198	6333532	6551639	5551026	6706609
(8R,8'R)-Secoisolariciresinol 9,9'-bis-[4-carboxy-3-hydroxy-3-methylbutanoyl-(->6)-glucoside]	Lignans	88.8	MS1-isotopic	973.331	973.356	973.33136:470963 974.33471:235281 975.33807:0		111464	53327	52496	1112740	1244336	1234206	469692	570305	538320
8-Acetoxypinoresinol	Lignans	100	MS1-isotopic	417.154	417.154	417.15445:857205 418.1578:176600 419.16116:491516		2969607	2927056	3083140	4477436	3978719	3721874	2820554	3529770	3395069
8-Acetoxypinoresinol 4-glucoside	Lignans	97.3	MS1-isotopic	577.204	577.193	577.20435:826772 578.2077:256967 579.21106:84923		3279302	3690198	3643206	2196098	2592458	2462795	2867862	2753596	2696302
Sesaminol 2-triglucoside	Lignans	99.3	MS1-isotopic	831.261	831.255	831.26105:204912 832.2644:0 833.26776:0		487134	750813	788326	1505.82	15058	1505.82	425207	417553	361381
Sesaminol glucoside	Lignans	100	MS1-isotopic	533.165	533.165	533.16547:324658 534.16882:0 535.17218:335678		1526724	892372	849712	540644	739252	800057	1869284	990164	992050
								2.5377e+08	2.41736e+08	2.50116e+08	4.01285e+08	3.57356e+08	3.80395e+08
								2.48541e+08			3.79679e+08
3-Methylcatechol	Other phenolics	99.8	MS1-isotopic	125.133	125.137	125.13263:269657 126.13598:98968 127.13934:43067		1038009	932491	484719	1201373	1592582	1257785	1709617	704920	1650824
4-Vinylphenol	Other phenolics	82.1	MS1-isotopic	121.101	121.148	121.1014:953331 122.10475:150493 123.10811:629827		5310946	5811278	5981148	2605766	1092890	2572843	4178253	4165916	4480172
5-Heneicosylresorcinol	Other phenolics	100	MS1-isotopic	405.671	405.669	405.67087:93661 406.67422:0 407.67758:0		5812.27	5812.27	5812.27	189258	235462	292243	84950	58123	75989
5-Nonadecenylresorcinol	Other phenolics	96.9	MS1-isotopic	375.616	375.6	375.6163:131830 376.61965:0 377.62301:0		7407.48	7407.48	7407.48	100773	133627	74075	141132	180782	7407.48
5-Pentacosenylresorcinol	Other phenolics	99.8	MS1-isotopic	459.756	459.759	459.75574:1106028 460.75909:0 461.76245:0		6503848	959686	3209695	2528.69	2528.69	25287	1892248	1923464	1967287
5-Pentacosylresorcinol	Other phenolics	99.6	MS1-isotopic	461.781	461.775	461.78119:365484 462.78454:50241 463.7879:0		342790	519775	343116	382277	217674	1152181	356025	452743	393135
5-Tricosylresorcinol	Other phenolics	99.6	MS1-isotopic	433.728	433.722	433.72757:1478136 434.73092:187673 435.73428:0		7946378	5906213	7077288	941.602	9416	74747	3835935	3771434	3962709
Bisdemethoxycurcumin	Other phenolics	62.1	MSMS	307.117	307.098	307.11758:11878554 308.12093:2588194 309.12429:1040749	55.01873:15031 55.05499:10060 57.03437:18365 67.05492:10441 69.03422:19730 71.05009:13686 71.76749:8091 73.02899:7149 79.05459:7878 83.04977:9900 85.02885:20871 91.05468:44339 92.6916:6881 95.0495:9787 103.0547:109649 105.07043:17337 107.04939:12984 109.89545:6437 111.04412:9216 115.05466:64838 116.06218:13230 117.07012:74565 118.04168:12147 119.04931:43960 121.065:7590 128.06203:21622 129.06982:…	38796772	40780932	39877836	51605684	51918496	49930028	44327656	44138788	43934792
Demethoxycurcumin	Other phenolics	65.5	MS1-isotopic	339.122	339.123	339.12286:4578688 340.12621:978579 341.12957:1207598	53.03941:5770 55.01875:7469 59.05018:2941 61.27523:2547 79.05484:4584 81.03385:3643 86.49983:2868 89.03925:6625 90.04694:3042 91.05479:25342 93.07031:9345 94.04169:3440 95.04951:10724 102.04691:42419 103.05463:46755 105.04502:3333 105.0702:14225 115.05409:8450 117.03363:6071 117.06975:4450 118.04141:12432 119.04939:12410 121.06483:9289 122.03629:10200 130.04146:31582 131.0491:21987 133.06454:6353…	16805564	18918100	19845064	20951366	22007844	26360204	20756904	20381574	20110662
Bergapten	Other phenolics	99.7	MS1-isotopic	217.195	217.19	217.19519:1673764 218.19854:546655 219.2019:152540		4926144	4742352	4854379	8448132	8319823	7880590	6517864	6427531	6337740
Isopimpinellin	Other phenolics	98.8	MS1-isotopic	247.206	247.215	247.20569:658044 248.20904:92483 249.2124:0		3399194	3383566	3654115	2984422	3370955	3291324	3538762	3436629	3612967
4-Hydroxybenzaldehyde	Other phenolics	80.4	MS1-isotopic	123.044	123.044	123.04429:3794874 124.04764:795273 125.051:905627	50.01599:14620 51.02142:3545 51.02382:68957 53.00314:3006 53.03947:16393 53.43833:1544 55.01866:2305 56.96572:2878 58.99848:2167 65.03937:4692 66.04735:2037 67.05521:1631 77.03926:9803 80.05028:2275 94.04196:1595 95.04961:24601 96.0444:2597 100.90965:1639 105.04497:7260	42371016	9241749	47130040	36384440	60192768	39450420	59232712	58220072	29633626
p-Anisaldehyde	Other phenolics	97.7	MS1-isotopic	137.132	137.148	137.1326:423386 138.13595:89530 139.13931:131619	50.01596:5918 50.11809:2021 50.44122:1738 51.02384:26113 51.7169:1723 53.00308:4521 53.03947:4355 53.32377:2089 55.01874:8636 56.29725:1759 59.83289:2202 65.0363:4106 65.03941:53285 65.89836:1991 66.04723:58787 67.05489:2453 68.48415:1773 79.05502:2830 81.07077:4125 92.29546:2121 93.03397:2249 94.04182:32302 98.51448:1840 117.6138:1981 122.03616:6746 137.0593:7048	2027665	2741143	2123923	3526155	2596823	3013865	2323219	2647084	2788516
Vanillin 4-sulfate	Other phenolics	99.9	MS1-isotopic	233.211	233.211	233.21107:181046 234.21442:30653 235.21778:316947		708800	619168	605063	642313	410035	980876	366592	766877	887094
2-Hydroxy-4-methoxyacetophenone 5-sulfate	Other phenolics	99.9	MS1-isotopic	263.237	263.237	263.23697:244005 264.24032:56908 265.24368:161841		950494	546576	937419	792090	746865	1271063	1169301	1257409	1014577
Norathyriol	Other phenolics	99.9	MS1-isotopic	261.2	261.199	261.20013:980470 262.20348:0 263.20684:0		3956383	4465118	4713969	579426	539109	348354	2813926	2532321	2614578
Paeonol	Other phenolics	91.4	MS1-isotopic	167.143	167.174	167.14316:729798 168.14651:138013 169.14987:212777		2861673	3181356	3455672	4314726	4614154	4380144	3704732	3650581	4091662
Ferulaldehyde	Other phenolics	99.5	MS1-isotopic	179.179	179.185	179.17937:783464 180.18272:160750 181.18608:0		1535898	287609	1509790	4843640	2546630	4857737	2116408	2239017	3592512
Sinapaldehyde	Other phenolics	95.9	MS1-isotopic	209.19	209.211	209.19014:2272072 210.19349:390668 211.19685:228000	55.05515:11588 57.0709:4722 59.04996:4576 59.93108:8855 65.03951:3677 65.40881:3930 67.05489:5313 81.0703:4286 91.05466:7576 105.07011:5850 118.96758:9013 141.34573:4099 143.40164:3794 152.13947:3924 208.12741:3841	13786360	13210743	12695102	13751980	12022779	12685186	13193938	11917582	12382332
4-Hydroxycoumarin	Other phenolics	99.4	MS1-isotopic	163.148	163.144	163.14828:265897 164.15163:0 165.15499:84263		701927	923024	739146	262806	583028	307089	1453371	667228	1367404
Coumarin	Other phenolics	95.1	MS1-isotopic	147.121	147.143	147.12094:438121 148.12429:72488 149.12765:110209		1650788	2203818	1692884	202552	260060	213372	615735	1087517	436246
Esculetin	Other phenolics	100	MS1-isotopic	179.143	179.141	179.14302:515892 180.14637:128661 181.14973:127008		1223422	773175	564416	5271851	2505651	2526043	2907973	3360893	3120685
Scopoletin	Other phenolics	99.2	MS1-isotopic	193.159	193.168	193.15894:683851 194.16229:448637 195.16565:399437		3851805	3725154	3686670	3592825	3883978	3310392	3770563	3920802	3606769
Urolithin A 3,8-O-diglucuronide	Other phenolics	98.5	MS1-isotopic	581.459	581.448	581.45911:1734239 582.46246:667909 583.46582:230267		2694630	775230	144991	4037872	4266805	15517438	2677363	1579919	3307536
Urolithin B 3-O-glucuronide	Other phenolics	99.8	MS1-isotopic	389.32	389.325	389.3205:518099 390.32385:266850 391.32721:182306		1149384	1305744	1248306	1919044	1850985	1736147	1503362	1454757	1478536
Urolithin C	Other phenolics	99.7	MS1-isotopic	245.194	245.2	245.19412:1443375 246.19747:81775320 247.20083:12763038		4369238	4730429	4376748	4454282	5024492	6249440	4483180	4733968	4636600
5-(3',4'-Dihydroxyphenyl)-valeric acid	Other phenolics	78.3	MS1-isotopic	211.097	211.096	211.09657:2225106 212.09992:415736 213.10328:12236835	50.8169:2909 53.03948:22604 55.01873:8869 55.05512:67027 57.03449:6476 57.07068:4100 65.0394:16580 66.04732:3717 67.05503:97028 69.03416:4516 69.07066:15312 71.04981:3977 77.03957:3652 78.04708:9998 79.05494:45521 81.0706:41595 83.04961:5480 83.08639:3331 89.37294:3033 91.05478:55475 93.0704:33163 95.04977:21305 95.086:33333 97.0652:3966 103.05436:8103 105.03384:3095 105.04489:4134 105.07034:2325…	12791052	13418492	14207662	16113812	15587284	15924041	15047051	16267833	14579172
5-(3',5'-dihydroxyphenyl)-?-valerolactone 3-O-glucuronide	Other phenolics	99.4	MS1-isotopic	385.342	385.335	385.34232:313038 386.34567:68717 387.34903:0		79342	32345	5918	767274	329648	1444912	516328	522681	550008
Dihydroferulic acid	Other phenolics	59.6	MSMS	197.081	197.081	197.08089:6436938 198.08424:835801 199.0876:128496	50.01598:6566 51.02382:44107 53.03946:160306 55.01862:8582 57.03432:5717 59.50175:2743 60.27297:2519 65.0506:2548 65.095:2773 70.06555:5101 72.93803:3605 77.03915:30885 79.05501:20972 81.03408:12387 92.5213:2884 94.04183:4490 95.04962:198215 103.22907:2924 105.03396:135676 105.04492:70602 118.06507:2912	25737166	27138056	26645522	39546800	38505496	40768328	31506112	31381726	32251574
Dihydrocaffeic acid 3-O-glucuronide	Other phenolics	100	MS1-isotopic	359.298	359.297	359.29791:124530 360.30126:92733 361.30462:0		125597	245433	374491	378657	466999	153933	392101	501744	367741
Dihydroferulic acid 4-O-glucuronide	Other phenolics	99.3	MS1-isotopic	373.322	373.324	373.32196:851927 374.32531:163691 375.32867:0		3881653	4223896	5572084	4831789	3815271	5926496	6351166	6119126	6479419
Dihydroferulic acid 4-sulfate	Other phenolics	96.1	MS1-isotopic	277.283	277.263	277.2832:2528595 278.28655:0 279.28991:0		674217	969108	638372	10726949	2455555	1946529	3342948	3003359	2788847
Dihydroferuloylglycine	Other phenolics	99.9	MS1-isotopic	254.248	254.251	254.24794:1377819 255.25129:314079 256.25465:160052		1767466	1589453	1214664	5421155	2356061	2773213	2632182	2829313	2606334
Dihydrosinapic acid	Other phenolics	99.7	MS1-isotopic	227.22	227.226	227.22008:130032 228.22343:193977 229.22679:63886		307433	514471	325826	596177	406836	216314	437205	509911	260895
[6]-Gingerol	Other phenolics	96.1	MS1-isotopic	301.452	301.434	301.45242:586156 302.45577:0 303.45913:0		76857	153337	153135	167456	1132849	752194	413955	7685.66	377157
Acetyl eugenol	Other phenolics	96.7	MS1-isotopic	207.22	207.238	207.21956:89377 208.22291:0 209.22627:0	50.61359:2627 53.00317:3949 53.03942:33525 55.01869:6699 55.05504:109748 57.07064:9035 58.45775:2761 59.05:3945 65.03927:26689 67.05495:181049 69.0342:8252 69.07054:4974 79.05486:56655 79.43096:3401 80.0628:5298 80.68144:3215 81.0341:5755 81.07038:11849 83.04963:3763 91.05467:89002 93.07037:28751 95.04959:25089 95.08594:84405 99.21278:3040 103.0545:19345 105.04498:9217 105.07009:34273 107.04952:5…	27523	25877	33220	102616	124401	178574	206988	54126	130509
1,4-Naphtoquinone	Other phenolics	99.8	MS1-isotopic	159.157	159.153	159.15736:1288862 160.16071:36040 161.16407:40977		10208244	11019355	11012258	10603912	9717018	10350882	10576070	11092300	9578286
Juglone	Other phenolics	99.8	MS1-isotopic	175.148	175.153	175.14835:400778 176.1517:51636 177.15506:171571		2076333	2523445	2143518	2252856	659853	1499419	2423544	2870294	2739393
4-Ethylbenzoic acid	Other phenolics	77.3	MSMS	151.075	151.075	151.07549:9123579 152.07884:935435 153.0822:559925	50.01606:10899 51.02385:37291 52.03169:12417 53.00319:4775 53.03953:55245 55.01881:9835 55.16064:3079 63.02379:7940 64.03159:5052 65.03941:22022 66.04701:3734 67.05503:7511 68.998:3379 77.03927:25536 78.04714:38390 79.05496:54326 81.03408:7126 85.3883:4563 89.03922:55894 89.42135:3722 90.04694:9928 91.05507:17913 93.03391:4550 95.04968:57247 105.03396:89323 105.04471:22818 107.04964:104916 108.05…	80587480	109198032	101214384	42484352	47025952	40867808	72547512	76873088	72016240
1,3,5-Trimethoxybenzene	Other phenolics	99.5	MS1-isotopic	169.195	169.19	169.19527:443750 170.19862:36404 171.20198:2522801		2352584	2525438	2398336	1832885	2738918	2518761	2546918	2339740	1321905
Vanilloylglycine	Other phenolics	96.9	MS1-isotopic	226.18	226.198	226.18019:1089788 227.18354:192281 228.1869:274157		5543224	5582718	6001982	6521922	6394219	7071608	6352846	5906941	6251438
3,4-Dihydroxyphenylglycol	Other phenolics	98.2	MS1-isotopic	171.149	171.163	171.14928:3865780 172.15263:539488 173.15599:465165	51.19925:1376 53.00298:2866 53.03951:5271 55.01871:8073 55.05512:63409 55.93523:1807 56.01423:1892 56.05033:5843 56.96573:4089 58.05227:1456 62.94568:1455 65.03924:4190 67.41692:1557 68.99782:5469 72.04514:60753 78.99767:2227 79.05521:1926 81.03442:2114 83.08605:3938 84.04499:6607 91.05472:4019 93.05744:1601 97.00803:10508 113.02344:1901 115.05459:3177 119.15147:1521 128.06255:2482 138.73567:1728…	30307614	31819198	24232922	32603030	29678666	28790976	27363294	30054946	28358752
Arbutin	Other phenolics	98.9	MS1-isotopic	273.242	273.251	273.24219:370085 274.24554:57404 275.2489:150948		1730947	1629222	1255430	1695353	1063432	867967	1784594	1797104	1803052
Catechol	Other phenolics	99.6	MS1-isotopic	111.117	111.111	111.11712:191332 112.12047:107355 113.12383:147024	56.96569:24042 57.93289:7923 57.93565:107628 58.93351:8305 77.5858:4250 84.81207:4372	584114	722781	1048305	1630667	1129242	1053270	1100468	1235848	1391123
Isopropyl 3-(3,4-dihydroxyphenyl)-2-hydroxypropanoate	Other phenolics	97.2	MS1-isotopic	241.235	241.252	241.23541:1680206 242.23876:125433 243.24212:0		4962935	4448458	4553648	6368969	6113636	6111046	5042819	5188605	5072278
Lithospermic acid	Other phenolics	95.6	MS1-isotopic	539.435	539.456	539.43494:364250 540.43829:97273 541.44165:0		231345	63770	105271	976718	789269	1404883	602859	590996	663068
Phlorin	Other phenolics	100	MS1-isotopic	289.248	289.251	289.24847:336959 290.25182:67255 291.25518:44313		1020547	1281878	1186644	500057	647383	1067012	882269	848499	895257
Pyrogallol	Other phenolics	100	MS1-isotopic	127.112	127.11	127.11182:229323 128.11517:769994 129.11853:222435	53.00308:7507 53.03947:21782 53.2116:4262 55.01869:8757 59.60607:4259 68.73012:4576 91.13359:4473 92.70559:4585 106.93348:4289 112.42603:4240 120.96965:4808 127.0388:13401 127.4233:4459	1358508	809259	1166716	1624693	1333850	1836269	1573274	1325358	1460817
Salvianolic acid C	Other phenolics	99.2	MS1-isotopic	493.425	493.431	493.42468:4583941 494.42803:1548863 495.43139:8722562		33955484	10832360	13041444	10491097	10408184	4875208	23561356	16077180	9594243
Salvianolic acid D	Other phenolics	99.5	MS1-isotopic	239.201	239.194	239.2007:361535 240.20405:136043 241.20741:110942		1374641	1099447	1223036	1745844	1700783	1727160	1290830	1314593	1327188
4-Methoxyphenylacetic acid	Other phenolics	72.2	MSMS	167.07	167.07	167.07039:7723856 168.07374:1247773 169.0771:574184	51.02388:7109 51.04618:2334 52.03159:2567 53.00311:9978 53.03946:11635 55.01867:8922 55.74619:2222 56.96566:14889 57.45567:2286 65.0394:239156 66.04708:2862 67.99512:2740 68.99781:3778 71.06641:2323 71.95253:2866 77.03946:4924 78.047:5882 79.05426:2558 83.41401:2479 84.96048:4333 86.96555:2849 91.05486:15841 91.05975:3134 95.0494:13908 96.18002:2345 103.05499:4622 104.05789:2477 105.0453:6728 111…	64911716	59395812	57691804	6556012	113845384	114162912	78924984	83515064	91383432
8-Methoxy-6,7-methylenedioxycoumarin	Other phenolics	59.4	MSMS	219.027	219.03	219.0267:389245248 220.03005:22492348 221.03341:34541976	56.96562:28264 69.16346:31306 69.95095:27729 74.47146:25036 107.31289:41327 118.92053:74425 134.36029:29401 136.93095:173478 154.94202:154454 172.95218:55917 219.04753:60499	722111424	1480794240	1462170624	6131441152	6230673920	5731461632	2407671552	2387805184	2442025216
Aceteugenol	Other phenolics	72.4	MSMS	207.102	207.102	207.10168:14601510 208.10503:2187313 209.10839:721579	51.02369:3943 51.25547:2234 53.03952:23551 55.05513:9271 65.03936:13270 66.04716:9994 67.05499:13755 75.8818:3151 77.03934:9600 78.04705:9275 79.05494:29425 81.03422:3484 88.40264:2877 89.03915:26862 90.04697:49243 91.05478:87513 94.04201:2993 95.04963:31748 95.08585:5348 102.04702:3636 103.05457:65655 104.06243:8386 105.03404:16370 105.04515:10668 105.07019:23961 107.04935:3756 107.82036:2957 10…	66483728	67107656	67012240	88080904	89130720	86156840	76482200	76695808	77245464
(S)-[10]-Gingerol	Other phenolics	100	MS1-isotopic	351.253	351.253	351.25305:433273 352.2564:166239 353.25976:480769		1783951	809135	1670220	23985	66344	71633	805777	885612	831459
(S)-[6]-Gingerol	Other phenolics	100	MS1-isotopic	295.19	295.19	295.19034:1060293 296.19369:161813 297.19705:85061		2366206	3550646	2840852	5314852	4765460	4421016	3635795	4032876	3627239
(S)-[8]-Gingerol	Other phenolics	100	MS1-isotopic	323.222	323.222	323.22171:135949 324.22506:134081 325.22842:67083		651844	485502	545978	139616	21208	60069	395409	398305	276685
Ligustroside	Other phenolics	99.6	MS1-isotopic	523.178	523.182	523.17792:787114 524.18127:293680 525.18463:52492		2431463	2421730	2707022	3044232	3206480	3289266	2784404	3169848	2620967
Rosmadial	Other phenolics	63.5	MS1-isotopic	343.154	343.155	343.15402:5842600 344.15737:1404069 345.16073:604373	53.31364:1681 54.27645:2044 55.01871:3579 77.99771:1969 79.0549:3070 80.76314:1914 81.07033:2881 91.05475:8511 95.04923:2436 101.71172:2107 103.05474:19327 105.0703:29928 107.04965:7178 115.05449:10199 117.06975:2648 118.04158:2862 119.04927:2395 122.03632:3244 129.06953:3428 131.04929:13312 132.05696:5239 133.06496:11278 137.05966:20622 141.06952:2921 145.06497:2697 146.03607:20258 147.04353:245…	18940216	8536139	10025884	6391006	6813574	4771830	24497608	24296538	25209692
2,6-Dimethoxyphenol	Other phenolics	45.4	MSMS	155.07	155.07	155.07021:1126119 156.07356:448799 157.07692:448852	53.0396:2996 55.38029:1443 55.93525:33349 57.26633:1328 60.37072:1239 61.36537:1094 61.56833:1286 63.05156:1070 65.03947:3398 72.93786:165666 74.33958:1375 76.22141:1376 81.03416:1281 82.4913:1257 82.79808:1466 90.94825:63443 92.22336:1289 95.04954:1661 97.05351:1457 98.98467:60047 102.59752:1219 103.37604:1642 108.95847:11605 113.96422:8123 116.99448:2507 131.97418:6849 142.15746:1307 142.49501:…	6955100	8186456	9436264	2256612	7895419	9391696	8040266	9635393	9582025
3-ethylphenol	Other phenolics	64.7	MSMS	123.117	123.08	123.11709:367115 124.12044:201019 125.1238:282107	50.016:11211 50.01788:1613 51.02384:65644 53.00309:4302 53.03951:19070 55.01869:3912 56.96564:2969 65.03962:3698 66.04731:2461 67.05491:2973 67.4388:1951 74.56728:1745 75.89014:1665 77.03925:10907 77.38331:2038 79.05518:3410 81.03397:2204 95.04973:24000 96.28049:1700 101.78843:2219 105.04498:6757 115.24913:1895 123.23378:1767	1170366	1277169	1428898	411554	2588689	4240842	3223724	1213184	2836816
p-HPEA-EDA	Other phenolics	61.1	MSMS	305.138	305.138	305.1384:345166 306.14175:78864 307.14511:299264	51.9984:4873 52.18176:5644 53.03969:5336 55.01876:8812 57.93725:6679 65.0394:35944 67.01868:21307 67.05505:24621 68.99778:27971 69.0343:19688 69.40865:6321 72.01965:6191 77.03928:10164 77.80517:6837 84.89196:7446 91.0929:7036 91.96565:6374 92.77077:6693 95.04942:28892 97.02885:15079 105.03405:19340 109.02869:7407 111.04413:31162 121.0287:86148 123.04413:247022 129.06998:16350 133.02805:22629 135.…	893219	985145	672180	1676048	1895787	1115816	1465455	1438047	902608
Ligstroside-aglycone	Other phenolics	100	MS1-isotopic	363.144	363.144	363.14359:531551 364.14694:137610 365.1503:135066		1009197	1516662	1461939	2648350	2523221	2195369	1761743	866857	920640
p-HPEA-AC	Other phenolics	100	MS1-isotopic	181.086	181.086	181.08591:1788581 182.08926:211980 183.09262:601619		8025472	7101495	6544444	8172572	8480053	9412422	9216430	8666669	9714423
3,4-DHPEA-EA	Other phenolics	99.7	MS1-isotopic	379.368	379.373	379.36859:763429 380.37194:10469924 381.3753:2198271	51.37009:6956 55.05507:9778 57.0707:184822 57.6633:6887 65.95612:7745 67.84355:8084 70.39523:7812 71.08626:106441 73.06532:9735 85.10179:72847 89.06024:260670 91.57579:9200 112.09967:20015 133.08572:33079 140.74983:9411 154.13992:8245 156.75661:9431 276.69864:9236 290.2977:10278 379.30908:44900 379.36438:55109	804527	260389	584941	3534333	3858702	10666411	3531192	3581091	3684902
Demethyloleuropein	Other phenolics	99.3	MS1-isotopic	527.495	527.487	527.49512:176923 528.49847:0 529.50183:0		2601.74	26017	73662	398626	153351	166613	105696	168029	161380
Oleuropein-aglycone	Other phenolics	99.2	MS1-isotopic	401.365	401.373	401.36472:267807 402.36807:0 403.37143:0		865354	831206	834866	1612508	1136108	1293923	1085407	1085555	1094685
Tyrosol 4-sulfate	Other phenolics	98.5	MS1-isotopic	219.215	219.227	219.21475:33479008 220.2181:1572963 221.22146:104877		58488840	52967060	46381168	479944768	121183352	95158352	138374640	136023424	137197632
								1.34858e+09	2.05882e+09	2.0628e+09	7.11468e+09	6.97376e+09	6447922318
							ng/mL	16168	24664.1	24711.7	85143.8	83458.1	77167.8
							ug/g DM Oleuropein Eq.	323.36	493.281	494.235	1702.88	1669.16	1543.36
							mg/g	0.32336	0.493281	0.494235	1.70288	1.66916	1.54336
								0.436959			1.63846
Homoveratric acid	Phenolic acids	100	MS1-isotopic	197.081	197.081	197.08078:830644 198.08413:92668 199.08749:377962		2700350	2834067	3583047	2609113	2761669	2663888	2105981	3562461	2301556
Methoxyphenylacetic acid	Phenolic acids	100	MS1-isotopic	167.07	167.07	167.0703:2779119 168.07365:426392 169.07701:674528		11623699	16001242	12454193	13202319	12838920	12313402	16336012	16390175	13437927
Benzoic acid	Phenolic acids	69.8	MSMS	123.044	123.044	123.04406:3528158 124.04741:905766 125.05077:864947	50.01598:38079 51.02382:125785 53.03944:5764 58.0022:2463 67.57046:2465 69.9313:2822 74.97256:2418 77.03923:4901 80.05022:4405 95.04952:8506 123.0443:8887	21104224	30619372	20786404	3291198	54577200	33482534	47991076	48655704	51156132
Gallic acid	Phenolic acids	68.3	MSMS	171.029	171.029	171.02882:131871912 172.03217:10582512 173.03553:1515658	53.00304:111706 53.03942:126721 55.01875:683852 58.00591:61224 66.01814:50189 66.38313:58183 67.01892:64969 67.29021:53282 68.99784:326534 71.01364:104356 72.04525:68462 80.92627:71937 94.10342:68362 113.02344:181538 125.02214:83199 143.0338:149201 171.02885:660166	978416576	945327168	945147264	1350840192	1343932032	1373362560	1153668864	1170438016	1214950272
2-Hydroxyhippuric acid	Phenolic acids	99.9	MS1-isotopic	412.717	412.715	412.71686:1212230 413.72021:91935 414.72357:0		5362964	127883	332409	149301	103873	51525	839478	706364	899522
4-Hydroxyhippuric acid	Phenolic acids	99.9	MS1-isotopic	196.17	196.172	196.16977:308182 197.17312:257879 198.17648:250401		1027068	1670954	1324130	1492247	1556938	1411364	1405035	1458616	1645076
5-O-Galloylquinic acid	Phenolic acids	99.9	MS1-isotopic	345.275	345.272	345.27487:162752 346.27822:38139 347.28158:0		316127	305704	240342	534887	477217	614351	418249	392875	391757
Ellagic acid	Phenolic acids	99.9	MS1-isotopic	303.192	303.193	303.19153:1320680 304.19488:371374 305.19824:36523		4139024	3841410	3802734	5619341	5621698	5259062	4465592	4412167	4385446
Ellagic acid arabinoside	Phenolic acids	98.5	MS1-isotopic	435.295	435.307	435.29553:3044552 436.29888:820938 437.30224:2050811	55.05511:22214 57.07077:33444 58.70923:2137 67.05492:6803 68.90785:2529 70.91908:1899 73.02894:2107 73.06548:2259 74.2952:2110 78.9157:1945 83.04977:14246 83.08627:4462 89.02384:3281 89.06027:79561 95.08566:2225 100.36892:2326 101.09651:13273 107.07082:16310 111.04427:31599 113.05997:8803 127.0754:8496 129.05464:3369 139.07524:2843 145.12236:7413 150.44545:2716 155.07025:78664 156.36519:2169 157.…	20764232	19243828	19430316	18503314	18981094	19923864	19283602	19992498	19450258
Gallic acid 3-O-gallate	Phenolic acids	99.9	MS1-isotopic	323.222	323.224	323.22171:135949 324.22506:134081 325.22842:67083		651844	485502	545978	139616	21208	60069	395409	398305	276685
Gallic acid 4-O-glucoside	Phenolic acids	99.9	MS1-isotopic	333.263	333.26	333.26349:149911 334.26684:33299 335.2702:26825		337255	239557	267263	567158	480361	526284	529012	206715	474233
Hippuric acid	Phenolic acids	100	MS1-isotopic	180.175	180.173	180.17467:678005 181.17802:358423 182.18138:77986		2098281	2294658	2102705	2073690	2188186	2868962	2397028	2288014	2240333
Syringic acid	Phenolic acids	99.8	MS1-isotopic	199.169	199.173	199.16948:2317808 200.17283:416279 201.17619:34204		15573462	18043472	17010468	16162686	17772116	18588840	16331361	17224912	15340212
Valoneic acid dilactone	Phenolic acids	99.9	MS1-isotopic	471.3	471.296	471.29959:294248 472.30294:156183 473.3063:93405		345825	73737	143785	1182163	1377305	1014856	380092	352168	413644
Vanillic acid 4-sulfate	Phenolic acids	99.8	MS1-isotopic	249.206	249.21	249.20618:2744190 250.20953:489143 251.21289:250971	51.39204:1218 55.0551:1768 57.0707:10032 59.04998:48731 62.49364:1283 65.1768:1251 75.76993:1426 79.05499:2058 84.84172:1371 91.05482:1627 97.37479:1346 105.06996:2070 119.08585:2879 143.49789:1422 168.37933:1496 181.01402:1441 221.16644:1592	24075300	19815754	19113552	26573092	20464098	24945190	19777538	20407124	20845168
Caffeic acid ethyl ester	Phenolic acids	100	MS1-isotopic	209.081	209.081	209.08076:3270706 210.08411:409542 211.08747:302322		9658716	10075437	10233645	16889848	17380512	16968784	13348805	13479975	13978114
p-Coumaric acid ethyl ester	Phenolic acids	100	MS1-isotopic	193.086	193.086	193.08592:2063128 194.08927:669765 195.09263:479179		9580141	10113682	11347805	9514638	11536029	13068641	11503464	11437032	11590899
p-Coumaroyl glycolic acid	Phenolic acids	100	MS1-isotopic	223.06	223.06	223.0602:1406995 224.06355:681972 225.06691:745822		2780470	2304102	7083748	534136	198638	870132	6407876	7589244	9528923
24-Methylcholesterol ferulate	Phenolic acids	100	MS1-isotopic	577.851	577.849	577.85059:161553 578.85394:35627 579.8573:0		7317	7886	21545	113138	49945	347874	83796	154911	122748
5-5'-Dehydrodiferulic acid	Phenolic acids	99.7	MS1-isotopic	387.349	387.352	387.34891:159847 388.35226:0 389.35562:0		10625	8367	8956	66432	11956	568410	123763	65545	101518
5-Feruloylquinic acid	Phenolic acids	98.5	MS1-isotopic	369.347	369.335	369.34732:1578922 370.35067:448333 371.35403:192023		1952742	673006	1431572	2854818	2806264	7244338	3519228	3438864	3356427
5-Sinapoylquinic acid	Phenolic acids	99.8	MS1-isotopic	399.358	399.361	399.35843:6917062 400.36178:2030442 401.36514:260539	51.54296:2225 55.0551:9399 57.07074:111541 58.06603:29357 64.65046:2247 67.05507:13028 69.07071:17042 71.08628:90581 72.81495:2396 81.07064:22783 83.08623:21787 85.06522:2587 85.10181:62759 95.08602:44268 96.85709:2835 97.10163:9268 109.10155:24717 111.11742:2579 121.12955:2794 123.11687:9469 137.13196:2662 239.23584:5019 249.45137:2974 263.83112:3202 294.21289:3283 296.29507:439831 399.00058:292…	28189704	28164740	26868402	40945264	37638200	40605140	35493700	35181344	34647052
Avenanthramide 2c	Phenolic acids	99.4	MS1-isotopic	316.285	316.277	316.28476:2455798 317.28811:486391 318.29147:112557	50.9679:1059 53.0394:1567 55.05505:6763 56.05021:2847 56.88266:1146 57.07069:8658 60.04521:92714 61.29898:1177 64.52117:1006 65.03941:2235 67.05498:17588 67.56642:1098 67.86649:1091 69.0706:4116 71.08624:1970 71.89734:1310 79.05486:4173 80.05004:6881 81.0705:3428 82.06576:8055 91.05482:1938 93.05785:2748 93.0703:1587 94.06557:3017 95.0861:3655 96.08179:1297 106.06554:1709 107.07318:3272 120.08142…	11194591	10787124	10072867	12782872	12614760	12748220	10225286	9691938	9347528
Avenanthramide 2f	Phenolic acids	99.8	MS1-isotopic	330.3	330.304	330.30005:535122 331.3034:75751 332.30676:0		1897012	1971682	2069404	1904574	2010155	2058757	1822386	1952776	1827151
Avenanthramide 2p	Phenolic acids	98.6	MS1-isotopic	300.29	300.278	300.28958:1394156 301.29293:259762 302.29629:247154	56.05022:3235 57.0707:13031 57.7408:968 58.0659:12267 68.05024:1603 70.06579:6687 71.08623:3402 72.08134:3830 77.3591:1131 86.06049:19110 90.92672:901 100.07604:20324 102.85736:1011 118.08616:1121 133.54996:987 164.00426:1182 165.19862:953 254.75771:1213 282.27899:26735 300.29007:9675	2025648	1637917	1513557	12804085	6453676	7082652	5706402	5770625	5602748
Caffeic acid	Phenolic acids	100	MS1-isotopic	181.159	181.157	181.15872:343304 182.16207:153793 183.16543:0		1337370	792441	1149217	388069	1336302	1374467	1299536	1396837	1329202
Caffeic acid 4-sulfate	Phenolic acids	100	MS1-isotopic	261.221	261.221	261.22137:121773 262.22472:0 263.22808:0		135510	415196	313150	978070	638743	131188	472858	496264	442412
Caffeoyl aspartic acid	Phenolic acids	100	MS1-isotopic	296.243	296.245	296.24329:475595 297.24664:59643 298.25:0		609503	1081877	874946	1318491	655496	1927773	1061573	1110563	1060208
Caffeoyl glucose	Phenolic acids	99.9	MS1-isotopic	343.295	343.298	343.29553:52824268 344.29888:11587223 345.30224:1227126	53.00311:2156 55.05513:7729 57.07076:151713 58.06603:26654 64.70419:1385 67.05506:16292 69.07061:5397 71.0863:79292 81.07057:22151 83.08619:18241 85.10181:45720 95.08606:55999 95.09236:2278 97.10149:6765 99.11745:3645 109.09482:2636 109.10165:36860 117.47868:1724 123.1171:8115 147.32228:1714 165.16411:4022 183.17435:19377 240.23224:276752 302.57321:1799 343.29498:6833	225498976	203869136	198599808	298142560	270898400	254390064	236593792	237765312	228170480
Caffeoyl tartaric acid	Phenolic acids	99.6	MS1-isotopic	313.235	313.229	313.23465:2802882 314.238:639569 315.24136:470962	55.05507:1229 55.94487:1000 57.03429:1467 57.07076:2396 67.05506:2432 69.07025:1357 71.08621:1406 73.57502:1490 75.14613:1246 81.07066:1347 93.07033:1137 112.75126:1198 140.07942:1324 161.85959:1262 189.50528:1347 313.23495:34525 313.26398:1206	14964888	11327939	16618631	25966322	19838796	37698724	21977930	20547984	19155464
Chicoric acid	Phenolic acids	99.9	MS1-isotopic	475.37	475.371	475.36957:198062 476.37292:0 477.37628:0		66746	6277	53839	693652	288061	990163	509291	429362	451988
Cinnamic acid	Phenolic acids	93.6	MS1-isotopic	149.133	149.159	149.13254:524037 150.13589:286018 151.13925:875019		3484343	3532896	3755342	1808079	3525526	1041647	3768021	3370460	3719983
Feruloyl glucose	Phenolic acids	98.2	MS1-isotopic	357.336	357.325	357.33636:1966908 358.33971:145994 359.34307:0		3134786	2759009	2295489	6093608	12067363	5914183	9086317	9281206	14966005
Hydroxycaffeic acid	Phenolic acids	99.9	MS1-isotopic	197.154	197.157	197.15375:7200267 198.1571:1016016 199.16046:781260	53.03944:4826 53.52665:2993 55.05508:11944 57.0707:56434 57.24012:3416 59.04995:4400 67.05497:10826 72.9377:21967 73.93831:4477 79.05502:20320 81.07052:12042 83.04967:3893 90.94813:6656 95.74042:3204 103.61322:2993 109.06529:3646 111.04434:19789 125.05963:13157 174.30795:3514 197.15388:8497	45969272	46022448	46091668	44995996	44457604	43097732	45097808	44087664	42411484
p-Coumaric acid	Phenolic acids	93	MS1-isotopic	165.132	165.158	165.13161:1540380 166.13496:910610 167.13832:0		902182	426394	660318	456771	725494	5742882	2196840	931842	1012174
p-Coumaroyl glucose	Phenolic acids	91.9	MS1-isotopic	327.328	327.299	327.32812:841860 328.33148:52638 329.33484:0		372814	152358	232719	1289138	570092	3438446	1082906	1048892	1185576
p-Coumaroyl malic acid	Phenolic acids	99.2	MS1-isotopic	281.238	281.23	281.23825:381137 282.2416:119381 283.24496:533305		1006325	340380	432195	2190760	1920388	289876	1609393	1572086	1262454
p-Coumaroylquinic acid	Phenolic acids	90.9	MS1-isotopic	339.107	339.107	339.1077:3120812 340.11105:526477 341.11441:91016	50.64055:1503 52.17315:1560 54.27899:1576 65.03941:5340 91.05477:60419 108.31661:1915 119.04936:130815 120.08047:2288 127.79063:1924 147.04407:168070 164.79787:2102 204.61621:2007	26592316	22518358	24076070	2736682	45633712	45770692	32631190	20576070	33191074
Sitosterol ferulate	Phenolic acids	99.6	MS1-isotopic	591.869	591.875	591.86945:75977 592.8728:0 593.87616:55089		82979	213827	49338	161613	107029	840068	213451	154007	155538
1-O-Cinnamoylglucose	Phenolic acids	50.5	MSMS	309.118	309.098	309.11816:5291241 310.12151:769784 311.12487:838487	53.03941:4162 54.85558:3912 55.05508:12455 57.03437:44301 59.04998:5732 61.0292:9131 67.95074:3872 69.03421:13594 71.01328:7161 71.04991:67009 73.02912:9692 75.04474:14930 81.03433:3726 83.04967:11235 85.02903:121690 87.74831:4200 91.05466:9372 99.04462:6288 119.04922:13403 129.05461:11742 147.0442:9888 257.32828:3885 272.98184:3943 280.74411:4289 291.40878:5121	18161024	17456838	17315646	28196320	29020684	30227020	22158552	21749994	22752892
1-O-sinapoyl-D-glucose	Phenolic acids	55.1	MSMS	385.128	385.114	385.1283:3468408 386.13165:876900 387.13501:6290608	53.03949:2098 55.01873:17358 65.03944:43482 67.05489:3713 79.0547:2304 81.0343:2253 82.04203:7861 85.02869:3090 85.12521:2028 88.46272:1851 89.96905:2008 91.05432:2275 93.03432:9786 93.18047:2147 93.42119:2138 95.01354:2859 95.04951:2601 97.06554:2376 99.77173:1968 103.05421:1913 103.90662:2128 105.07014:3543 107.04926:3293 108.02137:4251 110.03668:38003 111.04445:30628 115.0547:3906 121.02873:21…	12648636	13041316	14206043	15218106	15712747	17839304	14880259	14398641	14623776
Homogentisic acid	Phenolic acids	76.6	MSMS	169.05	169.049	169.04951:11188210 170.05286:1697430 171.05622:2200373	51.02374:10864 53.03936:8379 55.01866:34065 56.90009:6036 65.03931:29884 67.01857:73877 67.05494:45590 68.99783:187999 77.03893:8803 81.03416:9137 95.04951:30512 97.40189:5825 100.95712:6742 111.00781:8790 116.77713:8027 123.04398:32308 135.10916:6948 151.0388:23953 169.04922:26365	126440576	133078600	129391096	9857014	177105024	173694656	152141360	160548672	147268096
Caffeic acid ester	Phenolic acids	100	MS1-isotopic	285.112	285.112	285.11209:2080077 286.11544:306972 287.1188:931364		11472078	12650440	12979567	7474929	7568172	7988562	9479820	11473757	11067419
p-Coumaroyl aspartic acid	Phenolic acids	100	MS1-isotopic	280.081	280.082	280.08142:129782 281.08477:2034586 282.08813:831479		341287	129877	151595	67553	31794	18024	219611	219115	206350
trans-o-Coumaric acid	Phenolic acids	100	MS1-isotopic	165.055	165.055	165.0546:3274312 166.05795:748266 167.06131:1068506		4918420	2992647	3783173	1647582	29669200	37477844	20870064	14520669	15473796
								1653973228	1599476505	1589965941	1991031437	2235624677	2268543014
							ng/mL	7434.92	7190.54	7147.89	8946.41	10043.3	10190.9
							ug/g DM Ferulic acid Eq.	148.698	143.811	142.958	178.928	200.865	203.817
							mg/g	0.148698	0.143811	0.142958	0.178928	0.200865	0.203817
								0.145156			0.194537
3'-Hydroxy-3,4,5,4'-tetramethoxystilbene	Stilbenes	62	MSMS	303.134	303.123	303.13376:4835492 304.13711:754733 305.14047:70552	51.30742:1739 53.20192:1983 55.4811:1662 61.02917:20222 61.12906:1712 67.05491:2522 71.62363:2184 92.74601:1818 95.08624:3518 115.05456:8341 142.06514:3602 142.75752:2189 167.06009:5761 167.07268:2440 168.08072:3188 181.07607:5512 182.08403:15646 185.07111:2768 193.07646:6342 194.08545:2193 195.09186:324411 197.06987:1998 206.08382:25467 207.09181:24981 208.09979:5068 209.10707:5677 219.328:2194 …	45401000	48123868	49459504	2199060	45096988	32377370	45834580	47062868	46312200
4-Hydroxy-3,5,4'-trimethoxystilbene	Stilbenes	65.8	MSMS	287.128	287.128	287.12778:8067891 288.13113:1252925 289.13449:231881	51.21479:2050 52.02367:1874 53.03938:5789 55.01883:4634 55.05505:3050 55.1075:2128 65.0393:4742 67.05502:4350 74.77542:2235 79.05496:14203 81.03423:2911 81.0704:7675 86.09695:2707 89.03893:3056 91.05479:29098 94.04176:9722 95.04964:7601 103.04935:2400 103.05472:23212 105.07024:17034 107.04943:9598 108.05701:3367 109.06491:9801 115.05455:8106 117.0703:3412 119.04898:3364 120.05764:3037 121.06482:1…	34897312	38954432	38052496	26952306	28093228	29760074	33084256	33033974	32195016
3,4,5,4'-Tetramethoxystilbene	Stilbenes	99.5	MS1-isotopic	477.716	477.718	477.71622:233246 478.71957:0 479.72293:0		434979	498014	879218	436.838	436.838	4368	365806	341201	240472
Dihydroresveratrol	Stilbenes	99.4	MS1-isotopic	231.251	231.259	231.25139:62755 232.25474:0 233.2581:0		187875	189929	124144	379719	184090	153747	197872	181663	188457
Piceatannol	Stilbenes	98.6	MS1-isotopic	245.231	245.243	245.23071:333427 246.23406:236721 247.23742:32703		1144547	1323213	885920	2290528	1026273	910652	1189572	1247075	1200668
Trans-Resveratrol	Stilbenes	99.4	MS1-isotopic	229.236	229.243	229.23557:129275 230.23892:21959 231.24228:0		426680	646387	332441	493803	321594	552347	452200	533081	485834
trans-Resveratrol 3,5-disulfate	Stilbenes	98.8	MS1-isotopic	389.363	389.37	389.36276:425490 390.36611:125121 391.36947:0		190761	79472	200308	520423	379340	1526240	993296	767479	1406454
(E)-2-Glucosyl-3,4',5-trihydroxystilbene	Stilbenes	58.6	MSMS	391.139	391.139	391.13876:3033100 392.14211:619453 393.14547:191821	50.17211:2394 61.02912:3750 68.27338:1977 79.84565:2508 84.27949:2410 91.05441:5627 92.88435:2324 95.04916:3038 103.62434:2285 107.04933:5873 109.06449:2704 116.77386:3175 121.06488:6496 122.03643:4563 131.04897:8576 133.06432:3049 135.28543:2529 137.05977:92004 147.04359:4106 149.0229:8281 149.05981:9061 151.07565:4892 153.06982:9180 155.63152:2220 161.05981:18485 164.71242:2233 165.06973:9222 1…	16858460	17361690	17378692	17389098	18180736	18941118	17070324	19994508	16817596
(E)-Resveratrol 3-glucoside	Stilbenes	100	MS1-isotopic	391.139	391.139	391.13879:882073 392.14214:55387 393.1455:43154		2474228	1411193	3708338	6309806	3348482	5985282	4797790	5421364	5063578
(Z)-4-Methoxy-3,3',5,5'-tetrahydroxystilbene	Stilbenes	100	MS1-isotopic	275.091	275.091	275.09143:460094 276.09478:239327 277.09814:296974		1084504	2086149	2113424	825845	1482530	1829001	3104857	3056662	1647253
alpha-Viniferin	Stilbenes	97.9	MS1-isotopic	677.172	677.182	677.17151:242711 678.17486:0 679.17822:0		533350	1005359	918998	53225	166324	23311	494821	519351	523596
								103633696	111679706	114053483	5.74142e+07	9.828e+07	92063510
							ng/mL	1052.99	1133.19	1156.86	592.259	999.621	937.653
							ug/g DM Resveratrol Eq.	21.0598	22.6639	23.1371	11.8452	19.9924	18.7531
							mg/g	0.0210598	0.0226639	0.0231371	0.0118452	0.0199924	0.0187531
								0.0222869			0.0168636

## Sheet: Volcano ERC vs ORC
Compound	Class	log2(FC) (ERC vs ORC)	p.ajusted
Cyanidin 3-(6''-acetyl-galactoside)	Anthocyanins	7.73	0.014047
Cyanidin 3-[6''-(4-glucosyl-p-coumaryl)sophoroside] 5-glucoside	Anthocyanins	7.5238	0.0069385
Peonidin 3-(6''-acetyl-galactoside)	Anthocyanins	4.9351	0.00449
Pelargonidin 3-(2gluglucosylrutinoside)	Anthocyanins	4.6444	0.0014921
Peonidin	Anthocyanins	3.1946	0.023098
Petunidin 3-galactoside	Anthocyanins	2.6039	0.027143
Petunidin 3-(6''-p-coumaroyl-glucoside)	Anthocyanins	1.3738	0.041545
Cyanidin 3-O-(2""-xylosyl-6""-glucosyl-galactoside)	Anthocyanins	1.3614	0.037078
Epicatechin-(4beta->6)-epicatechin-(2beta->7,4beta->8)-epicatechin	Flavanols	2.9323	0.041609
Epigallocatechin 3-(3-methylgallate)	Flavanols	0.46725	0.018189
6-Prenylnaringenin	Flavanones	6.4649	0.00449
3',4',5,7-Tetrahydroxyflavanone	Flavanones	3.2902	0.033573
Chalconaringenin	Flavanones	2.8445	0.048162
Apigenin 7-O-(6''-malonyl-apiosyl-glucoside)	Flavones	6.1259	0.0014921
Apigenin 7-O-diglucuronide	Flavones	5.8114	0.037094
Isovitexin 7-(6'''-sinapoylglucoside)	Flavones	4.5577	0.00449
Luteolin 7-O-(2-apiofuranosyl-4-glucopyranosyl-6-malonyl)glucopyranoside	Flavones	4.1439	0.00083118
Apigenin 7-O-glucuronide	Flavones	3.8715	0.00449
Luteolin	Flavones	1.0086	0.042517
3,3',4',5,6,8-Hexamethoxyflavone	Flavones	0.96385	0.035403
Kaempferol 3-feruloyl-triglucoside	Flavonols	6.5888	0.00449
Quercetin 3-coumaroyl-triglucoside	Flavonols	6.4679	0.022011
Quercetin 3-O-caffeyl-glucoside	Flavonols	5.9521	0.00449
Quercetin 3-[glucosyl-(1->?)-glucuronide]	Flavonols	5.701	0.026715
Quercetin 3-O-sophoroside 7-O-glucuronide	Flavonols	4.2052	0.013104
Kaempferol 3-O-xylosyl-rutinoside	Flavonols	3.0971	0.0064289
Kaempferol 3-(2'''-sinapoylsophoroside) 7-cellobioside	Flavonols	2.3069	0.042517
Deoxyschisandrin	Lignans	8.6887	0.012891
Sesaminol 2-triglucoside	Lignans	7.106	0.023006
Schisantherin A	Lignans	4.7687	0.00449
(-)-Matairesinol	Lignans	4.5064	0.027572
Schisandrin	Lignans	3.9503	0.00083118
8-Acetoxypinoresinol 4-glucoside	Lignans	0.94858	0.049849
5-Pentacosenylresorcinol	Other phenolics	8.9075	0.016425		ERC
5-Tricosylresorcinol	Other phenolics	8.4923	0.029421
(S)-[10]-Gingerol	Other phenolics	5.084	0.011061
Norathyriol	Other phenolics	3.5368	0.011015
Coumarin	Other phenolics	3.4355	0.0069385
(S)-[8]-Gingerol	Other phenolics	3.3133	0.039678
4-Vinylphenol	Other phenolics	1.8856	0.037094
4-Ethylbenzoic acid	Other phenolics	1.5602	0.037094
p-Coumaroyl glycolic acid	Phenolic acids	3.3958	0.043622
Gallic acid 3-O-gallate	Phenolic acids	3.3133	0.039678
Caffeic acid ester	Phenolic acids	1.0953	0.029421
3,4,5,4'-Tetramethoxystilbene	Stilbenes	9.0031	0.011513
Compound	Class	log2(FC) (ERC vs ORC)	p.ajusted
Gallic acid 4-O-glucoside	Phenolic acids	-0.52561	0.045993
Luteolinidin	Anthocyanins	-1.3081	0.0090668						Pectinase
Petunidin 3-O-galactoside	Anthocyanins	-2.5403	0.037094						Cellulase
Delphinidin	Anthocyanins	-3.732	0.0055281						Hemicellulase
Petunidin	Anthocyanins	-4.9538	0.019557
Malvidin 3-rhamnoside 5-glucoside	Anthocyanins	-5.7665	0.043622
Delphinidin 3-glucoside	Anthocyanins	-6.6726	0.021943
Phlorizin	Dihydrochalcones	-2.274	0.0044837
Dihydroquercetin 3-O-rhamnoside	Dihydroflavonols	-2.3776	0.017047
Epicatechin 3'-O-glucuronide	Flavanols	-1.143	0.040303
4'-O-Methyl-(-)-epigallocatechin 3'-O-glucuronide	Flavanols	-1.9225	0.048162
(-)-Epigallocatechin 3-O-gallate	Flavanols	-2.2288	0.037108		ORC
Epicatechin-(2beta->7,4beta->6)-catechin	Flavanols	-2.5997	0.042517
Epicatechin-(2alpha->7,4alpha->8)-epicatechin 3-galactoside	Flavanols	-6.8541	0.027572
Eriodictyol 7-(6-coumaroylglucoside)	Flavanones	-1.3029	0.0069385
Eriodictyol	Flavanones	-2.7607	0.045283
Geraldone	Flavones	-0.94156	0.027918
Luteolin 7-galactoside	Flavones	-1.6567	0.022011
Luteolin 7-glucoside 3'-glucuronide	Flavones	-1.9573	0.037605
Nobiletin	Flavones	-4.4184	0.0089956
Chrysoeriol 7-O-(6''-malonyl-glucoside)	Flavones	-7.3688	0.039678
Kaempferide	Flavonols	-0.68934	0.048162
Quercetin 4'-glucuronide	Flavonols	-0.69436	0.0064289
Kaempferol 3-glucuronide	Flavonols	-0.97229	0.012018
Quercetin 3-O-glucuronide	Flavonols	-1.3278	0.016348
Taxifolin 3-xyloside	Flavonols	-2.3898	0.039463
Quercetin 3'-O-glucuronide	Flavonols	-2.8052	0.047748
Kaempferol 3-arabinoside	Flavonols	-2.9066	0.023006
Kaempferol 3-triglucoside 7-rhamnoside	Flavonols	-5.3006	0.021932
Equol	Isoflavonoids	-1.3541	0.033573
2',7-Dihydroxy-4',5'-dimethoxyisoflavone	Isoflavonoids	-1.7734	0.029936
6''-O-Malonyldaidzin	Isoflavonoids	-2.5767	0.043622
Matairesinol	Lignans	-2.897	0.017471
(8R,8'R)-Secoisolariciresinol 9,9'-bis-[4-carboxy-3-hydroxy-3-methylbutanoyl-(->6)-glucoside]	Lignans	-3.7089	0.00449
Lariciresinol	Lignans	-3.9274	0.022369
Conidendrin	Lignans	-3.9827	0.023098
(+)-Pinoresinol 4-O-[beta-D-Glucopyranosyl-(1->2)-[beta-D-glucopyranosyl-(1->6)]-beta-D-glucopyranoside]	Lignans	-6.3151	0.026715
Acetyl eugenol	Other phenolics	-1.8077	0.013519
Lithospermic acid	Other phenolics	-2.6427	0.025217
3,4-DHPEA-EA	Other phenolics	-3.0466	0.033573
5-Nonadecenylresorcinol	Other phenolics	-3.4404	0.011921
5-Heneicosylresorcinol	Other phenolics	-4.948	0.0011505
Avenanthramide 2p	Phenolic acids	-1.9752	0.033573
Valoneic acid dilactone	Phenolic acids	-2.3918	0.048162

## Sheet: Pearson's correlation
Treatment	ID	Anthocyanins	Flavonols	Flavan-3-ols	Flavones and other flavonoids	Phenolic acids	Other phenolics	Stilbenes	ABTS	FRAP	TPC	alpha-GLU	Tyrosinase	ACHe
ERC1	1	0.019633	0.0185577	0.108718	0.0285148	0.148698	0.32336	0.0210598	67.5117	78.9507	22.6598	2.791	4.116	2.825
ERC2	1	0.0178824	0.0175787	0.107321	0.0268863	0.143811	0.493281	0.0226639	71.518	75.2837	22.1463	2.434	3.636	2.972
ERC3	1	0.0197121	0.0187274	0.107506	0.0286677	0.142958	0.494235	0.0231371	64.1413	78.0527	23.6263	2.437	4.066	2.644
ORC1	2	0.0337865	0.0192127	0.124043	0.0246415	0.178928	1.70288	0.0118452	123.848	133.414	39.3887	1.346	1.845	1.509
ORC2	2	0.029308	0.0172919	0.169862	0.0222453	0.200865	1.66916	0.0199924	127.756	128.957	41.8087	1.311	2.068	1.925
ORC3	2	0.0250001	0.0252594	0.191714	0.0270065	0.203817	1.54336	0.0187531	123.868	130.08	42.1267	1.355	1.926	1.619
			correlation matrix
			ABTS	FRAP	TPC	alpha-GLU	Tyrosinase	ACHe
		Anthocyanins	0.881485	0.910312	0.853023	-0.867811	-0.875009	-0.898861
		Flavonols	0.990065	0.989467	0.982075	-0.992609	-0.987295	-0.956211
		Flavan-3-ols	0.990259	1	0.989103	-0.973189	-0.981146	-0.975296
		Flavones and other flavonoids	1	0.990259	0.989051	-0.979394	-0.989427	-0.93889
		Phenolic acids	0.989051	0.989103	1	-0.977833	-0.971715	-0.953447
		Other phenolics	0.953141	0.936187	0.972861	-0.921363	-0.919296	-0.873986
		Stilbenes	0.806747	0.778117	0.854491	-0.787045	-0.771599	-0.719418
			p-value matrix p < 0.05
			ABTS	FRAP	TPC	alpha-GLU	Tyrosinase	ACHe
		Anthocyanins	0.0202364	0.011705	0.0308159	0.0250559	0.0224579	0.0148262
		Flavonols	0.445837	0.395126	0.355142	0.439572	0.402032	0.287807
		Flavan-3-ols	0.0524115	0.068386	0.0302187	0.063196	0.0722928	0.107045
		Flavones and other flavonoids	0.0615884	0.0975604	0.0981805	0.0725904	0.083226	0.211336
		Phenolic acids	0.00324222	0.00597815	0.00109476	0.00903251	0.00950692	0.0228188
		Other phenolics	0.000147575	0.000165829	0.000479073	8.17388e-05	0.000241083	0.00283424
		Stilbenes	0.120584	0.0819621	0.160347	0.145841	0.0937015	0.0555023
